# Supplementary material for: Metastasis-associated protein 1 (MTA1) is transferred by exosomes and contributes to the regulation of hypoxia and estrogen signaling in breast cancer cells
Source: Cell Commun Signal. 2019 Feb 19;17:13. doi: 10.1186/s12964-019-0325-7 (PMC6379974; doi:10.1186/s12964-019-0325-7)
Supplement: Supplementary file 1 — Raw and normalized fluorescent intensity data. File contains the raw and normalized fluorescent intensity data from the Cancer Biomarker Antibody array. (XLSX 441 kb) [file 12964_2019_325_MOESM1_ESM.xlsx]

## Sheet: 12054-MCF10A
Block	Row	Column	Name	ID	MedA	Average MedA	STDEV	CV	Norm to MCF10A Pos Con		FlagA	SA	SF	QC	QCA	BkgA	SDA	SDBkgA	IA	MNA	MedBkgA	X	Y	PValueA
3	1	2	Adipolean Variant	63	0	0	0	#DIV/0!	0		Z	0	0	0	0	0	0	0	0	0	0	597	4159	0
3	2	2	Adipolean Variant	63	0				0		Z	0	0	0	0	0	0	0	0	0	0	597	4279	0
3	3	2	Adipolean Variant	63	0				0		X	179	1	0	0	666775	742.1	518.1	0	0	3725	597	4399	0
3	4	2	Adipolean Variant	63	0				0		Z	0	0	0	0	0	0	0	0	0	0	597	4519	0
3	5	2	Adipolean Variant	63	0				0		Z	0	0	0	0	0	0	0	0	0	0	597	4639	0
3	6	2	Adipolean Variant	63	0				0		Z	0	0	0	0	0	0	0	0	0	0	597	4759	0
2	1	6	Adiponectin	35	0	0	0	#DIV/0!	0		Z	0	0	0	0	0	0	0	0	0	0	1069	3249	0
2	2	6	Adiponectin	35	0				0		Z	0	0	0	0	0	0	0	0	0	0	1069	3369	0
2	3	6	Adiponectin	35	0				0		X	287	1	0	0	1425816	1396	1343.3	0	0	4968	1069	3489	0
2	4	6	Adiponectin	35	0				0		Z	0	0	0	0	0	0	0	0	0	0	1069	3609	0
2	5	6	Adiponectin	35	0				0		Z	0	0	0	0	0	0	0	0	0	0	1069	3729	0
2	6	6	Adiponectin	35	0				0		Z	0	0	0	0	0	0	0	0	0	0	1069	3849	0
8	1	5	Adrenocorticotropic Hormone (ACTH)	226	0	0	0	#DIV/0!	0		Z	0	0	0	0	0	0	0	0	0	0	957	8631	0
8	2	5	Adrenocorticotropic Hormone (ACTH)	226	0				0		Z	0	0	0	0	0	0	0	0	0	0	957	8751	0
8	3	5	Adrenocorticotropic Hormone (ACTH)	226	0				0		Z	0	0	0	0	0	0	0	0	0	0	957	8871	0
8	4	5	Adrenocorticotropic Hormone (ACTH)	226	0				0		Z	0	0	0	0	0	0	0	0	0	0	957	8991	0
8	5	5	Adrenocorticotropic Hormone (ACTH)	226	0				0		Z	0	0	0	0	0	0	0	0	0	0	957	9111	0
8	6	5	Adrenocorticotropic Hormone (ACTH)	226	0				0		Z	0	0	0	0	0	0	0	0	0	0	957	9231	0
7	1	6	AFP	195	0	0	0	#DIV/0!	0		Z	0	0	0	0	0	0	0	0	0	0	1073	7757	0
7	2	6	AFP	195	0				0		Z	0	0	0	0	0	0	0	0	0	0	1073	7877	0
7	3	6	AFP	195	0				0		Z	0	0	0	0	0	0	0	0	0	0	1073	7997	0
7	4	6	AFP	195	0				0		X	435	1	0	0	2854905	1978.4	854.3	0	0	6563	1073	8117	0
7	5	6	AFP	195	0				0		X	188	1	0	0	1219744	1973.3	867.3	0	0	6488	1073	8237	0
7	6	6	AFP	195	0				0		Z	0	0	0	0	0	0	0	0	0	0	1073	8357	0
1	1	23	ALCAM	20	0	0	0	#DIV/0!	0		X	318	1	0	0	1371216	508.2	570.5	0	0	4312	3117	2373	0
1	2	23	ALCAM	20	0				0		X	401	1	0	0	1615629	306.8	468.3	0	0	4029	3117	2493	0
1	3	23	ALCAM	20	0				0		X	489	1	0	0	1868469	1513.5	468.9	0	0	3821	3117	2613	0
1	4	23	ALCAM	20	0				0		X	602	1	0	0	2363452	3586.7	501.9	0	0	3926	3117	2733	0
1	5	23	ALCAM	20	0				0		X	257	1	0	0	1017720	582.1	484.7	0	0	3960	3117	2853	0
1	6	23	ALCAM	20	0				0		X	209	1	0	0	805277	975.2	417.9	0	0	3853	3117	2973	0
8	1	7	Alpha 1 Antichymotrypsin (ACT)	228	0	0	0	#DIV/0!	0		X	647	1	0	0	3999107	2437.9	808.4	0	0	6181	1197	8631	0
8	2	7	Alpha 1 Antichymotrypsin (ACT)	228	0				0		X	726	1	0	0	4701576	1942.9	754.4	0	0	6476	1197	8751	0
8	3	7	Alpha 1 Antichymotrypsin (ACT)	228	0				0		X	720	1	0	0	4626720	2113.3	758.9	0	0	6426	1197	8871	0
8	4	7	Alpha 1 Antichymotrypsin (ACT)	228	0				0		X	690	1	0	0	4564350	1787.6	781.5	0	0	6615	1197	8991	0
8	5	7	Alpha 1 Antichymotrypsin (ACT)	228	0				0		X	699	1	0	0	4635768	2209.7	780.5	0	0	6632	1197	9111	0
8	6	7	Alpha 1 Antichymotrypsin (ACT)	228	0				0		X	688	1	0	0	4494704	2200.9	759.1	0	0	6533	1197	9231	0
7	1	2	Amyloid-like protein 2 (APLP2)	191	0	0	0	#DIV/0!	0		Z	0	0	0	0	0	0	0	0	0	0	593	7757	0
7	2	2	Amyloid-like protein 2 (APLP2)	191	0				0		Z	0	0	0	0	0	0	0	0	0	0	593	7877	0
7	3	2	Amyloid-like protein 2 (APLP2)	191	0				0		Z	0	0	0	0	0	0	0	0	0	0	593	7997	0
7	4	2	Amyloid-like protein 2 (APLP2)	191	0				0		Z	0	0	0	0	0	0	0	0	0	0	593	8117	0
7	5	2	Amyloid-like protein 2 (APLP2)	191	0				0		Z	0	0	0	0	0	0	0	0	0	0	593	8237	0
7	6	2	Amyloid-like protein 2 (APLP2)	191	0				0		Z	0	0	0	0	0	0	0	0	0	0	593	8357	0
1	1	7	Androgen Receptor	4	0	0	0	#DIV/0!	0		X	459	1	0	0	2008125	2151	1331	0	0	4375	1197	2373	0
1	2	7	Androgen Receptor	4	0				0		Z	0	0	0	0	0	0	0	0	0	0	1197	2493	0
1	3	7	Androgen Receptor	4	0				0		X	341	1	0	0	1466300	1289.6	1276	0	0	4300	1197	2613	0
1	4	7	Androgen Receptor	4	0				0		X	233	1	0	0	957397	1372	1213.6	0	0	4109	1197	2733	0
1	5	7	Androgen Receptor	4	0				0		Z	0	0	0	0	0	0	0	0	0	0	1197	2853	0
1	6	7	Androgen Receptor	4	0				0		Z	0	0	0	0	0	0	0	0	0	0	1197	2973	0
8	1	21	Angiopoietin-1 (Ang-1)	242	0	0	0	#DIV/0!	0		X	330	0.515	0	0	573070	14094.7	867.1	0	0	3371	2877	8631	0
8	2	21	Angiopoietin-1 (Ang-1)	242	0				0		X	360	1	0	0	1216080	1121.8	889.6	0	0	3378	2877	8751	0
8	3	21	Angiopoietin-1 (Ang-1)	242	0				0		Z	0	0	0	0	0	0	0	0	0	0	2877	8871	0
8	4	21	Angiopoietin-1 (Ang-1)	242	0				0		Z	0	0	0	0	0	0	0	0	0	0	2877	8991	0
8	5	21	Angiopoietin-1 (Ang-1)	242	0				0		Z	0	0	0	0	0	0	0	0	0	0	2877	9111	0
8	6	21	Angiopoietin-1 (Ang-1)	242	0				0		Z	0	0	0	0	0	0	0	0	0	0	2877	9231	0
8	1	24	Angiopoietin-1 Receptor (Tie-2)	245	0	0	0	#DIV/0!	0		X	190	1	0	0	521360	904.8	488	0	0	2744	3237	8631	0
8	2	24	Angiopoietin-1 Receptor (Tie-2)	245	0				0		X	599	0.995	0	0	1622908	3528.7	479.2	0	0	2723	3237	8751	0
8	3	24	Angiopoietin-1 Receptor (Tie-2)	245	0				0		Z	0	0	0	0	0	0	0	0	0	0	3237	8871	0
8	4	24	Angiopoietin-1 Receptor (Tie-2)	245	0				0		Z	0	0	0	0	0	0	0	0	0	0	3237	8991	0
8	5	24	Angiopoietin-1 Receptor (Tie-2)	245	0				0		Z	0	0	0	0	0	0	0	0	0	0	3237	9111	0
8	6	24	Angiopoietin-1 Receptor (Tie-2)	245	0				0		X	800	1	0	0	2172000	588.5	485.9	0	0	2715	3237	9231	0
8	1	22	Angiopoietin-2 (Ang-2)	243	0	0	0	#DIV/0!	0		X	375	0.933	0	0	1075900	11101.6	683.5	0	0	3074	2997	8631	0
8	2	22	Angiopoietin-2 (Ang-2)	243	0				0		Z	0	0	0	0	0	0	0	0	0	0	2997	8751	0
8	3	22	Angiopoietin-2 (Ang-2)	243	0				0		Z	0	0	0	0	0	0	0	0	0	0	2997	8871	0
8	4	22	Angiopoietin-2 (Ang-2)	243	0				0		Z	0	0	0	0	0	0	0	0	0	0	2997	8991	0
8	5	22	Angiopoietin-2 (Ang-2)	243	0				0		Z	0	0	0	0	0	0	0	0	0	0	2997	9111	0
8	6	22	Angiopoietin-2 (Ang-2)	243	0				0		Z	0	0	0	0	0	0	0	0	0	0	2997	9231	0
3	1	3	Apolipoprotein E3 (Apo E3)	64	0	0	0	#DIV/0!	0		Z	0	0	0	0	0	0	0	0	0	0	717	4159	0
3	2	3	Apolipoprotein E3 (Apo E3)	64	0				0		Z	0	0	0	0	0	0	0	0	0	0	717	4279	0
3	3	3	Apolipoprotein E3 (Apo E3)	64	0				0		Z	0	0	0	0	0	0	0	0	0	0	717	4399	0
3	4	3	Apolipoprotein E3 (Apo E3)	64	0				0		Z	0	0	0	0	0	0	0	0	0	0	717	4519	0
3	5	3	Apolipoprotein E3 (Apo E3)	64	0				0		Z	0	0	0	0	0	0	0	0	0	0	717	4639	0
3	6	3	Apolipoprotein E3 (Apo E3)	64	0				0		Z	0	0	0	0	0	0	0	0	0	0	717	4759	0
7	1	3	Apolipoprotein F (APOF)	192	0	0	0	#DIV/0!	0		Z	0	0	0	0	0	0	0	0	0	0	713	7757	0
7	2	3	Apolipoprotein F (APOF)	192	0				0		Z	0	0	0	0	0	0	0	0	0	0	713	7877	0
7	3	3	Apolipoprotein F (APOF)	192	0				0		Z	0	0	0	0	0	0	0	0	0	0	713	7997	0
7	4	3	Apolipoprotein F (APOF)	192	0				0		Z	0	0	0	0	0	0	0	0	0	0	713	8117	0
7	5	3	Apolipoprotein F (APOF)	192	0				0		X	185	1	0	0	1116105	718.8	1712	0	0	6033	713	8237	0
7	6	3	Apolipoprotein F (APOF)	192	0				0		Z	0	0	0	0	0	0	0	0	0	0	713	8357	0
7	1	4	Apolipoprotein L1 (APOL1)	193	0	0	0	#DIV/0!	0		Z	0	0	0	0	0	0	0	0	0	0	833	7757	0
7	2	4	Apolipoprotein L1 (APOL1)	193	0				0		Z	0	0	0	0	0	0	0	0	0	0	833	7877	0
7	3	4	Apolipoprotein L1 (APOL1)	193	0				0		Z	0	0	0	0	0	0	0	0	0	0	833	7997	0
7	4	4	Apolipoprotein L1 (APOL1)	193	0				0		Z	0	0	0	0	0	0	0	0	0	0	833	8117	0
7	5	4	Apolipoprotein L1 (APOL1)	193	0				0		Z	0	0	0	0	0	0	0	0	0	0	833	8237	0
7	6	4	Apolipoprotein L1 (APOL1)	193	0				0		Z	0	0	0	0	0	0	0	0	0	0	833	8357	0
7	1	5	Apolipoprotein L2 (APOL2)	194	0	0	0	#DIV/0!	0		Z	0	0	0	0	0	0	0	0	0	0	953	7757	0
7	2	5	Apolipoprotein L2 (APOL2)	194	0				0		Z	0	0	0	0	0	0	0	0	0	0	953	7877	0
7	3	5	Apolipoprotein L2 (APOL2)	194	0				0		Z	0	0	0	0	0	0	0	0	0	0	953	7997	0
7	4	5	Apolipoprotein L2 (APOL2)	194	0				0		Z	0	0	0	0	0	0	0	0	0	0	953	8117	0
7	5	5	Apolipoprotein L2 (APOL2)	194	0				0		Z	0	0	0	0	0	0	0	0	0	0	953	8237	0
7	6	5	Apolipoprotein L2 (APOL2)	194	0				0		Z	0	0	0	0	0	0	0	0	0	0	953	8357	0
8	1	27	Beta actin	A	3384	3783.83	335.313	0.0886172	3384		C	1112	1	0.30698	0.30698	2764432	4030.7	290.7	5411053	4866	2486	3597	8631	0
8	2	27	Beta actin	A	3793				3793		C	1006	1	0.22657	0.22657	2534114	4459.8	282	5276255	5245	2519	3597	8751	0
8	3	27	Beta actin	A	4328				4328		C	885	1	0.16198	0.16198	2191260	4083	288	4894805	5531	2476	3597	8871	0
8	4	27	Beta actin	A	3982				3982		C	1296	1	0.24743	0.24743	3179088	4512.6	268.3	7420570	5726	2453	3597	8991	0
8	5	27	Beta actin	A	3558				3558		C	1017	1	0.27533	0.27533	2446902	3918.5	274.3	4868530	4787	2406	3597	9111	0
8	6	27	Beta actin	A	3658				3658		C	1057	1	0.29598	0.29598	2693236	3721.7	284.5	5248421	4965	2548	3597	9231	0
7	1	7	Beta-2-Microglobulin	196	10536	11569.3	788.04	0.0681146	10536		C	1613	0.999	0.64619	0.64619	8243768	2367.7	539.6	17259686	10707	5114	1193	7757	0
7	2	7	Beta-2-Microglobulin	196	11634				11634		C	1615	0.999	0.63083	0.63083	9282114	2224.6	617	18891828	11705	5751	1193	7877	0
7	3	7	Beta-2-Microglobulin	196	11330				11330		C	1635	1	0.67128	0.67128	9963690	2347	615.3	18698138	11436	6094	1193	7997	0
7	4	7	Beta-2-Microglobulin	196	11448				11448		C	1630	1	0.6179	0.6179	10645530	2493.7	669.4	18854619	11567	6531	1193	8117	0
7	5	7	Beta-2-Microglobulin	196	11500				11500		C	1619	1	0.61625	0.61625	10463597	2555.9	705	18833757	11633	6463	1193	8237	0
7	6	7	Beta-2-Microglobulin	196	12968				12968		C	1658	1	0.653	0.653	10473586	3039	807.2	21607149	13032	6317	1193	8357	0
4	1	27	beta-Nerve Growth Factor (beta-NGF)	120	2063	2013.33	48.368	0.0240239	2063		C	1232	1	0.16142	0.16142	3339952	2125.6	237.2	2981708	2420	2711	3599	5049	0
4	2	27	beta-Nerve Growth Factor (beta-NGF)	120	2066				2066		C	1316	1	0.15849	0.15849	3650584	892.6	239.9	2934024	2230	2774	3599	5169	0
4	3	27	beta-Nerve Growth Factor (beta-NGF)	120	1965				1965		C	1277	1	0.14672	0.14672	3490041	795.9	243	2717229	2128	2733	3599	5289	0
4	4	27	beta-Nerve Growth Factor (beta-NGF)	120	2037				2037		C	1294	1	0.17021	0.17021	3444628	788.5	238.7	2802188	2166	2662	3599	5409	0
4	5	27	beta-Nerve Growth Factor (beta-NGF)	120	1958				1958		C	1227	1	0.14613	0.14613	3138666	717	224.1	2522522	2056	2558	3599	5529	0
4	6	27	beta-Nerve Growth Factor (beta-NGF)	120	1991				1991		C	1245	1	0.17912	0.17912	3016635	961.6	217.1	2663218	2139	2423	3599	5649	0
3	1	4	Brain Derived Neurotrophic Factor (BDNF)	65	0	0	0	#DIV/0!	0		Z	0	0	0	0	0	0	0	0	0	0	837	4159	0
3	2	4	Brain Derived Neurotrophic Factor (BDNF)	65	0				0		Z	0	0	0	0	0	0	0	0	0	0	837	4279	0
3	3	4	Brain Derived Neurotrophic Factor (BDNF)	65	0				0		Z	0	0	0	0	0	0	0	0	0	0	837	4399	0
3	4	4	Brain Derived Neurotrophic Factor (BDNF)	65	0				0		Z	0	0	0	0	0	0	0	0	0	0	837	4519	0
3	5	4	Brain Derived Neurotrophic Factor (BDNF)	65	0				0		Z	0	0	0	0	0	0	0	0	0	0	837	4639	0
3	6	4	Brain Derived Neurotrophic Factor (BDNF)	65	0				0		Z	0	0	0	0	0	0	0	0	0	0	837	4759	0
7	1	23	C-reactive Protein (CRP)	212	0	0	0	#DIV/0!	0		X	211	1	0	0	549655	263.8	573.3	0	0	2605	3113	7757	0
7	2	23	C-reactive Protein (CRP)	212	0				0		Z	0	0	0	0	0	0	0	0	0	0	3113	7877	0
7	3	23	C-reactive Protein (CRP)	212	0				0		Z	0	0	0	0	0	0	0	0	0	0	3113	7997	0
7	4	23	C-reactive Protein (CRP)	212	0				0		X	299	1	0	0	887432	431.7	636.5	0	0	2968	3113	8117	0
7	5	23	C-reactive Protein (CRP)	212	0				0		Z	0	0	0	0	0	0	0	0	0	0	3113	8237	0
7	6	23	C-reactive Protein (CRP)	212	0				0		X	382	1	0	0	1097868	554.8	634.7	0	0	2874	3113	8357	0
8	1	2	CA125	223	0	0	0	#DIV/0!	0		Z	0	0	0	0	0	0	0	0	0	0	597	8631	0
8	2	2	CA125	223	0				0		Z	0	0	0	0	0	0	0	0	0	0	597	8751	0
8	3	2	CA125	223	0				0		Z	0	0	0	0	0	0	0	0	0	0	597	8871	0
8	4	2	CA125	223	0				0		Z	0	0	0	0	0	0	0	0	0	0	597	8991	0
8	5	2	CA125	223	0				0		Z	0	0	0	0	0	0	0	0	0	0	597	9111	0
8	6	2	CA125	223	0				0		Z	0	0	0	0	0	0	0	0	0	0	597	9231	0
8	1	1	CA15-3	222	0	0	0	#DIV/0!	0		Z	0	0	0	0	0	0	0	0	0	0	477	8631	0
8	2	1	CA15-3	222	0				0		Z	0	0	0	0	0	0	0	0	0	0	477	8751	0
8	3	1	CA15-3	222	0				0		X	382	1	0	0	2307662	495.6	1201.5	0	0	6041	477	8871	0
8	4	1	CA15-3	222	0				0		Z	0	0	0	0	0	0	0	0	0	0	477	8991	0
8	5	1	CA15-3	222	0				0		Z	0	0	0	0	0	0	0	0	0	0	477	9111	0
8	6	1	CA15-3	222	0				0		Z	0	0	0	0	0	0	0	0	0	0	477	9231	0
7	1	32	CA19-9	221	0	0	0	#DIV/0!	0		Z	0	0	0	0	0	0	0	0	0	0	4193	7757	0
7	2	32	CA19-9	221	0				0		Z	0	0	0	0	0	0	0	0	0	0	4193	7877	0
7	3	32	CA19-9	221	0				0		Z	0	0	0	0	0	0	0	0	0	0	4193	7997	0
7	4	32	CA19-9	221	0				0		Z	0	0	0	0	0	0	0	0	0	0	4193	8117	0
7	5	32	CA19-9	221	0				0		Z	0	0	0	0	0	0	0	0	0	0	4193	8237	0
7	6	32	CA19-9	221	0				0		Z	0	0	0	0	0	0	0	0	0	0	4193	8357	0
4	1	28	Cadherin-pan	121	0	0	0	#DIV/0!	0		Z	0	0	0	0	0	0	0	0	0	0	3719	5049	0
4	2	28	Cadherin-pan	121	0				0		Z	0	0	0	0	0	0	0	0	0	0	3719	5169	0
4	3	28	Cadherin-pan	121	0				0		Z	0	0	0	0	0	0	0	0	0	0	3719	5289	0
4	4	28	Cadherin-pan	121	0				0		Z	0	0	0	0	0	0	0	0	0	0	3719	5409	0
4	5	28	Cadherin-pan	121	0				0		Z	0	0	0	0	0	0	0	0	0	0	3719	5529	0
4	6	28	Cadherin-pan	121	0				0		X	212	1	0	0	532332	870.3	275.6	0	0	2511	3719	5649	0
8	1	11	Cathepsin B (CATB)	232	0	0	0	#DIV/0!	0		Z	0	0	0	0	0	0	0	0	0	0	1677	8631	0
8	2	11	Cathepsin B (CATB)	232	0				0		Z	0	0	0	0	0	0	0	0	0	0	1677	8751	0
8	3	11	Cathepsin B (CATB)	232	0				0		Z	0	0	0	0	0	0	0	0	0	0	1677	8871	0
8	4	11	Cathepsin B (CATB)	232	0				0		Z	0	0	0	0	0	0	0	0	0	0	1677	8991	0
8	5	11	Cathepsin B (CATB)	232	0				0		Z	0	0	0	0	0	0	0	0	0	0	1677	9111	0
8	6	11	Cathepsin B (CATB)	232	0				0		Z	0	0	0	0	0	0	0	0	0	0	1677	9231	0
6	1	18	CD30L/CD153	175	0	0	0	#DIV/0!	0		X	177	1	0	0	423207	1645.8	432	0	0	2391	2505	6841	0
6	2	18	CD30L/CD153	175	0				0		Z	0	0	0	0	0	0	0	0	0	0	2505	6961	0
6	3	18	CD30L/CD153	175	0				0		Z	0	0	0	0	0	0	0	0	0	0	2505	7081	0
6	4	18	CD30L/CD153	175	0				0		Z	0	0	0	0	0	0	0	0	0	0	2505	7201	0
6	5	18	CD30L/CD153	175	0				0		Z	0	0	0	0	0	0	0	0	0	0	2505	7321	0
6	6	18	CD30L/CD153	175	0				0		Z	0	0	0	0	0	0	0	0	0	0	2505	7441	0
6	1	3	CD40L Receptor	160	0	0	0	#DIV/0!	0		Z	0	0	0	0	0	0	0	0	0	0	705	6841	0
6	2	3	CD40L Receptor	160	0				0		Z	0	0	0	0	0	0	0	0	0	0	705	6961	0
6	3	3	CD40L Receptor	160	0				0		Z	0	0	0	0	0	0	0	0	0	0	705	7081	0
6	4	3	CD40L Receptor	160	0				0		Z	0	0	0	0	0	0	0	0	0	0	705	7201	0
6	5	3	CD40L Receptor	160	0				0		Z	0	0	0	0	0	0	0	0	0	0	705	7321	0
6	6	3	CD40L Receptor	160	0				0		Z	0	0	0	0	0	0	0	0	0	0	705	7441	0
7	1	8	CEA	197	0	0	0	#DIV/0!	0		Z	0	0	0	0	0	0	0	0	0	0	1313	7757	0
7	2	8	CEA	197	0				0		Z	0	0	0	0	0	0	0	0	0	0	1313	7877	0
7	3	8	CEA	197	0				0		Z	0	0	0	0	0	0	0	0	0	0	1313	7997	0
7	4	8	CEA	197	0				0		Z	0	0	0	0	0	0	0	0	0	0	1313	8117	0
7	5	8	CEA	197	0				0		Z	0	0	0	0	0	0	0	0	0	0	1313	8237	0
7	6	8	CEA	197	0				0		Z	0	0	0	0	0	0	0	0	0	0	1313	8357	0
4	1	30	Collagen I	123	0	0	0	#DIV/0!	0		Z	0	0	0	0	0	0	0	0	0	0	3959	5049	0
4	2	30	Collagen I	123	0				0		Z	0	0	0	0	0	0	0	0	0	0	3959	5169	0
4	3	30	Collagen I	123	0				0		Z	0	0	0	0	0	0	0	0	0	0	3959	5289	0
4	4	30	Collagen I	123	0				0		Z	0	0	0	0	0	0	0	0	0	0	3959	5409	0
4	5	30	Collagen I	123	0				0		Z	0	0	0	0	0	0	0	0	0	0	3959	5529	0
4	6	30	Collagen I	123	0				0		Z	0	0	0	0	0	0	0	0	0	0	3959	5649	0
4	1	31	Collagen II	124	0	0	0	#DIV/0!	0		X	256	1	0	0	836096	361.7	667.5	0	0	3266	4079	5049	0
4	2	31	Collagen II	124	0				0		Z	0	0	0	0	0	0	0	0	0	0	4079	5169	0
4	3	31	Collagen II	124	0				0		X	645	1	0	0	2117535	373.5	686.7	0	0	3283	4079	5289	0
4	4	31	Collagen II	124	0				0		Z	0	0	0	0	0	0	0	0	0	0	4079	5409	0
4	5	31	Collagen II	124	0				0		Z	0	0	0	0	0	0	0	0	0	0	4079	5529	0
4	6	31	Collagen II	124	0				0		X	184	1	0	0	559360	359.4	661.6	0	0	3040	4079	5649	0
4	1	32	Collagen III	125	0	0	0	#DIV/0!	0		Z	0	0	0	0	0	0	0	0	0	0	4199	5049	0
4	2	32	Collagen III	125	0				0		Z	0	0	0	0	0	0	0	0	0	0	4199	5169	0
4	3	32	Collagen III	125	0				0		Z	0	0	0	0	0	0	0	0	0	0	4199	5289	0
4	4	32	Collagen III	125	0				0		Z	0	0	0	0	0	0	0	0	0	0	4199	5409	0
4	5	32	Collagen III	125	0				0		Z	0	0	0	0	0	0	0	0	0	0	4199	5529	0
4	6	32	Collagen III	125	0				0		X	253	1	0	0	799986	572.3	587.5	0	0	3162	4199	5649	0
5	1	1	Collagen IV	126	0	0	0	#DIV/0!	0		Z	0	0	0	0	0	0	0	0	0	0	473	5945	0
5	2	1	Collagen IV	126	0				0		Z	0	0	0	0	0	0	0	0	0	0	473	6065	0
5	3	1	Collagen IV	126	0				0		X	399	0.995	0	0	1894881	3381	626.2	0	0	4773	473	6185	0
5	4	1	Collagen IV	126	0				0		X	264	1	0	0	1065504	2684	500.2	0	0	4036	473	6305	0
5	5	1	Collagen IV	126	0				0		Z	0	0	0	0	0	0	0	0	0	0	473	6425	0
5	6	1	Collagen IV	126	0				0		X	239	1	0	0	792763	2379.6	386.8	0	0	3317	473	6545	0
5	1	2	Desmin	127	12468	12585	1316.57	0.104614	12468		C	1478	0.999	0.68133	0.68133	8377776	8551.3	644.8	21604701	14637	5676	593	5945	0
5	2	2	Desmin	127	10086				10086		C	1406	0.999	0.51248	0.51248	7769650	8574.9	666.3	18480382	13153	5530	593	6065	0
5	3	2	Desmin	127	13694				13694		C	1486	1	0.729	0.729	7348270	9558	626.8	24147208	16250	4945	593	6185	0
5	4	2	Desmin	127	13396				13396		C	1478	1	0.67173	0.67173	6207600	8594	607.4	23009289	15568	4200	593	6305	0
5	5	2	Desmin	127	13306				13306		C	1418	1	0.7249	0.7249	5290558	8380.1	589.5	21674330	15285	3731	593	6425	0
5	6	2	Desmin	127	12560				12560		C	1447	1	0.78301	0.78301	4895201	6902.1	626.6	20539026	14194	3383	593	6545	0
8	1	9	E-Selectin	230	0	0	0	#DIV/0!	0		Z	0	0	0	0	0	0	0	0	0	0	1437	8631	0
8	2	9	E-Selectin	230	0				0		Z	0	0	0	0	0	0	0	0	0	0	1437	8751	0
8	3	9	E-Selectin	230	0				0		Z	0	0	0	0	0	0	0	0	0	0	1437	8871	0
8	4	9	E-Selectin	230	0				0		Z	0	0	0	0	0	0	0	0	0	0	1437	8991	0
8	5	9	E-Selectin	230	0				0		Z	0	0	0	0	0	0	0	0	0	0	1437	9111	0
8	6	9	E-Selectin	230	0				0		Z	0	0	0	0	0	0	0	0	0	0	1437	9231	0
2	1	1	EGF	30	0	3513	1735.37	0.493984	0		X	1115	1	0	0	5909500	1665.6	459.6	0	0	5300	469	3249	0
2	2	1	EGF	30	4181				4181		C	1558	0.971	0.1511	0.1511	7687553	6510.9	505.8	8590804	5678	5081	469	3369	0
2	3	1	EGF	30	4012				4012		C	1370	1	0.15511	0.15511	6544490	1378.4	464.8	5741559	4191	4777	469	3489	0
2	4	1	EGF	30	4591				4591		C	1440	0.997	0.25549	0.25549	6700376	3452.8	461.6	7373341	5135	4666	469	3609	0
2	5	1	EGF	30	3981				3981		C	1391	1	0.20463	0.20463	6202469	1322.8	433.5	5729538	4119	4459	469	3729	0
2	6	1	EGF	30	4313				4313		C	1259	1	0.23813	0.23813	5589960	1169.8	436.1	5519893	4384	4440	469	3849	0
2	1	30	EGF Receptor	59	0	0	0	#DIV/0!	0		X	405	1	0	0	1398060	1180.7	522.2	0	0	3452	3949	3249	0
2	2	30	EGF Receptor	59	0				0		X	262	1	0	0	905734	563.3	530	0	0	3457	3949	3369	0
2	3	30	EGF Receptor	59	0				0		Z	0	0	0	0	0	0	0	0	0	0	3949	3489	0
2	4	30	EGF Receptor	59	0				0		X	260	1	0	0	793780	474.4	470.8	0	0	3053	3949	3609	0
2	5	30	EGF Receptor	59	0				0		X	283	1	0	0	897110	371.3	472.5	0	0	3170	3949	3729	0
2	6	30	EGF Receptor	59	0				0		X	723	1	0	0	2312877	635.2	442.1	0	0	3199	3949	3849	0
1	1	2	Empty	E	0	0	0	#DIV/0!	0		Z	0	0	0	0	0	0	0	0	0	0	597	2373	0
1	1	3	Empty	E	0				0		Z	0	0	0	0	0	0	0	0	0	0	717	2373	0
1	2	2	Empty	E	0				0		Z	0	0	0	0	0	0	0	0	0	0	597	2493	0
1	2	3	Empty	E	0				0		Z	0	0	0	0	0	0	0	0	0	0	717	2493	0
1	3	2	Empty	E	0				0		Z	0	0	0	0	0	0	0	0	0	0	597	2613	0
1	3	3	Empty	E	0				0		Z	0	0	0	0	0	0	0	0	0	0	717	2613	0
1	4	2	Empty	E	0	0	0	#DIV/0!	0		Z	0	0	0	0	0	0	0	0	0	0	597	2733	0
1	4	3	Empty	E	0				0		Z	0	0	0	0	0	0	0	0	0	0	717	2733	0
1	5	2	Empty	E	0				0		Z	0	0	0	0	0	0	0	0	0	0	597	2853	0
1	5	3	Empty	E	0				0		Z	0	0	0	0	0	0	0	0	0	0	717	2853	0
1	6	2	Empty	E	0				0		Z	0	0	0	0	0	0	0	0	0	0	597	2973	0
1	6	3	Empty	E	0				0		Z	0	0	0	0	0	0	0	0	0	0	717	2973	0
8	1	30	Empty	E	0	0	0	#DIV/0!	0		Z	0	0	0	0	0	0	0	0	0	0	3957	8631	0
8	1	31	Empty	E	0				0		Z	0	0	0	0	0	0	0	0	0	0	4077	8631	0
8	2	30	Empty	E	0				0		Z	0	0	0	0	0	0	0	0	0	0	3957	8751	0
8	2	31	Empty	E	0				0		Z	0	0	0	0	0	0	0	0	0	0	4077	8751	0
8	3	30	Empty	E	0				0		Z	0	0	0	0	0	0	0	0	0	0	3957	8871	0
8	3	31	Empty	E	0				0		Z	0	0	0	0	0	0	0	0	0	0	4077	8871	0
8	4	30	Empty	E	0	0	0	#DIV/0!	0		Z	0	0	0	0	0	0	0	0	0	0	3957	8991	0
8	4	31	Empty	E	0				0		Z	0	0	0	0	0	0	0	0	0	0	4077	8991	0
8	5	30	Empty	E	0				0		Z	0	0	0	0	0	0	0	0	0	0	3957	9111	0
8	5	31	Empty	E	0				0		Z	0	0	0	0	0	0	0	0	0	0	4077	9111	0
8	6	30	Empty	E	0				0		Z	0	0	0	0	0	0	0	0	0	0	3957	9231	0
8	6	31	Empty	E	0				0		Z	0	0	0	0	0	0	0	0	0	0	4077	9231	0
8	1	8	Endoglin (CD105)	229	0	0	0	#DIV/0!	0		Z	0	0	0	0	0	0	0	0	0	0	1317	8631	0
8	2	8	Endoglin (CD105)	229	0				0		Z	0	0	0	0	0	0	0	0	0	0	1317	8751	0
8	3	8	Endoglin (CD105)	229	0				0		Z	0	0	0	0	0	0	0	0	0	0	1317	8871	0
8	4	8	Endoglin (CD105)	229	0				0		Z	0	0	0	0	0	0	0	0	0	0	1317	8991	0
8	5	8	Endoglin (CD105)	229	0				0		Z	0	0	0	0	0	0	0	0	0	0	1317	9111	0
8	6	8	Endoglin (CD105)	229	0				0		Z	0	0	0	0	0	0	0	0	0	0	1317	9231	0
2	1	7	Eotaxin	36	0	0	0	#DIV/0!	0		Z	0	0	0	0	0	0	0	0	0	0	1189	3249	0
2	2	7	Eotaxin	36	0				0		Z	0	0	0	0	0	0	0	0	0	0	1189	3369	0
2	3	7	Eotaxin	36	0				0		Z	0	0	0	0	0	0	0	0	0	0	1189	3489	0
2	4	7	Eotaxin	36	0				0		Z	0	0	0	0	0	0	0	0	0	0	1189	3609	0
2	5	7	Eotaxin	36	0				0		Z	0	0	0	0	0	0	0	0	0	0	1189	3729	0
2	6	7	Eotaxin	36	0				0		X	192	1	0	0	805824	1422.5	991.5	0	0	4197	1189	3849	0
3	1	5	Eotaxin-2	66	0	0	0	#DIV/0!	0		Z	0	0	0	0	0	0	0	0	0	0	957	4159	0
3	2	5	Eotaxin-2	66	0				0		Z	0	0	0	0	0	0	0	0	0	0	957	4279	0
3	3	5	Eotaxin-2	66	0				0		Z	0	0	0	0	0	0	0	0	0	0	957	4399	0
3	4	5	Eotaxin-2	66	0				0		Z	0	0	0	0	0	0	0	0	0	0	957	4519	0
3	5	5	Eotaxin-2	66	0				0		Z	0	0	0	0	0	0	0	0	0	0	957	4639	0
3	6	5	Eotaxin-2	66	0				0		Z	0	0	0	0	0	0	0	0	0	0	957	4759	0
3	1	6	Eotaxin-3	67	0	0	0	#DIV/0!	0		X	674	1	0	0	2545698	1464.3	382.8	0	0	3777	1077	4159	0
3	2	6	Eotaxin-3	67	0				0		X	683	1	0	0	2428065	1420.9	305.9	0	0	3555	1077	4279	0
3	3	6	Eotaxin-3	67	0				0		X	687	1	0	0	2336487	1477.9	288.6	0	0	3401	1077	4399	0
3	4	6	Eotaxin-3	67	0				0		X	699	1	0	0	2318583	1655.7	288.4	0	0	3317	1077	4519	0
3	5	6	Eotaxin-3	67	0				0		X	673	1	0	0	2231668	1579.4	317.5	0	0	3316	1077	4639	0
3	6	6	Eotaxin-3	67	0				0		X	634	1	0	0	2108050	1913.2	317.1	0	0	3325	1077	4759	0
2	1	5	EPCAM	34	0	0	0	#DIV/0!	0		Z	0	0	0	0	0	0	0	0	0	0	949	3249	0
2	2	5	EPCAM	34	0				0		Z	0	0	0	0	0	0	0	0	0	0	949	3369	0
2	3	5	EPCAM	34	0				0		Z	0	0	0	0	0	0	0	0	0	0	949	3489	0
2	4	5	EPCAM	34	0				0		Z	0	0	0	0	0	0	0	0	0	0	949	3609	0
2	5	5	EPCAM	34	0				0		Z	0	0	0	0	0	0	0	0	0	0	949	3729	0
2	6	5	EPCAM	34	0				0		Z	0	0	0	0	0	0	0	0	0	0	949	3849	0
8	1	12	Estrogen Receptor	233	0	0	0	#DIV/0!	0		Z	0	0	0	0	0	0	0	0	0	0	1797	8631	0
8	2	12	Estrogen Receptor	233	0				0		Z	0	0	0	0	0	0	0	0	0	0	1797	8751	0
8	3	12	Estrogen Receptor	233	0				0		Z	0	0	0	0	0	0	0	0	0	0	1797	8871	0
8	4	12	Estrogen Receptor	233	0				0		Z	0	0	0	0	0	0	0	0	0	0	1797	8991	0
8	5	12	Estrogen Receptor	233	0				0		Z	0	0	0	0	0	0	0	0	0	0	1797	9111	0
8	6	12	Estrogen Receptor	233	0				0		Z	0	0	0	0	0	0	0	0	0	0	1797	9231	0
6	1	4	FAS	161	0	0	0	#DIV/0!	0		Z	0	0	0	0	0	0	0	0	0	0	825	6841	0
6	2	4	FAS	161	0				0		Z	0	0	0	0	0	0	0	0	0	0	825	6961	0
6	3	4	FAS	161	0				0		Z	0	0	0	0	0	0	0	0	0	0	825	7081	0
6	4	4	FAS	161	0				0		Z	0	0	0	0	0	0	0	0	0	0	825	7201	0
6	5	4	FAS	161	0				0		Z	0	0	0	0	0	0	0	0	0	0	825	7321	0
6	6	4	FAS	161	0				0		Z	0	0	0	0	0	0	0	0	0	0	825	7441	0
7	1	9	Ferritin	198	0	0	0	#DIV/0!	0		Z	0	0	0	0	0	0	0	0	0	0	1433	7757	0
7	2	9	Ferritin	198	0				0		Z	0	0	0	0	0	0	0	0	0	0	1433	7877	0
7	3	9	Ferritin	198	0				0		Z	0	0	0	0	0	0	0	0	0	0	1433	7997	0
7	4	9	Ferritin	198	0				0		Z	0	0	0	0	0	0	0	0	0	0	1433	8117	0
7	5	9	Ferritin	198	0				0		Z	0	0	0	0	0	0	0	0	0	0	1433	8237	0
7	6	9	Ferritin	198	0				0		Z	0	0	0	0	0	0	0	0	0	0	1433	8357	0
2	1	8	FGF-acidic	37	0	0	0	#DIV/0!	0		Z	0	0	0	0	0	0	0	0	0	0	1309	3249	0
2	2	8	FGF-acidic	37	0				0		Z	0	0	0	0	0	0	0	0	0	0	1309	3369	0
2	3	8	FGF-acidic	37	0				0		Z	0	0	0	0	0	0	0	0	0	0	1309	3489	0
2	4	8	FGF-acidic	37	0				0		Z	0	0	0	0	0	0	0	0	0	0	1309	3609	0
2	5	8	FGF-acidic	37	0				0		Z	0	0	0	0	0	0	0	0	0	0	1309	3729	0
2	6	8	FGF-acidic	37	0				0		X	199	1	0	0	815701	680	690.4	0	0	4099	1309	3849	0
2	1	9	FGF-basic	38	0	0	0	#DIV/0!	0		Z	0	0	0	0	0	0	0	0	0	0	1429	3249	0
2	2	9	FGF-basic	38	0				0		Z	0	0	0	0	0	0	0	0	0	0	1429	3369	0
2	3	9	FGF-basic	38	0				0		Z	0	0	0	0	0	0	0	0	0	0	1429	3489	0
2	4	9	FGF-basic	38	0				0		Z	0	0	0	0	0	0	0	0	0	0	1429	3609	0
2	5	9	FGF-basic	38	0				0		Z	0	0	0	0	0	0	0	0	0	0	1429	3729	0
2	6	9	FGF-basic	38	0				0		X	400	1	0	0	1688000	1111	343.6	0	0	4220	1429	3849	0
7	1	30	Fibronectin	219	10028	11731.8	918.729	0.0783108	10028		C	1541	1	0.64597	0.64597	2827735	3529.3	230.4	16942117	10994	1835	3953	7757	0
7	2	30	Fibronectin	219	11781				11781		C	1506	1	0.6907	0.6907	2853870	2830.3	228.1	18068091	11997	1895	3953	7877	0
7	3	30	Fibronectin	219	11512				11512		C	1597	1	0.71734	0.71734	3189209	3186.4	310.8	19092685	11955	1997	3953	7997	0
7	4	30	Fibronectin	219	12117				12117		C	1537	1	0.73239	0.73239	2812710	3096.9	308.2	19069428	12407	1830	3953	8117	0
7	5	30	Fibronectin	219	12544				12544		C	1511	1	0.7055	0.7055	3077907	3026.7	286	19079653	12627	2037	3953	8237	0
7	6	30	Fibronectin	219	12409				12409		C	1524	0.997	0.59728	0.59728	3146400	4170.5	247.1	19748234	12992	2070	3953	8357	0
7	1	13	Follicle Stimulating Hormone (FSH)	202	0	0	0	#DIV/0!	0		Z	0	0	0	0	0	0	0	0	0	0	1913	7757	0
7	2	13	Follicle Stimulating Hormone (FSH)	202	0				0		Z	0	0	0	0	0	0	0	0	0	0	1913	7877	0
7	3	13	Follicle Stimulating Hormone (FSH)	202	0				0		Z	0	0	0	0	0	0	0	0	0	0	1913	7997	0
7	4	13	Follicle Stimulating Hormone (FSH)	202	0				0		Z	0	0	0	0	0	0	0	0	0	0	1913	8117	0
7	5	13	Follicle Stimulating Hormone (FSH)	202	0				0		Z	0	0	0	0	0	0	0	0	0	0	1913	8237	0
7	6	13	Follicle Stimulating Hormone (FSH)	202	0				0		Z	0	0	0	0	0	0	0	0	0	0	1913	8357	0
3	1	7	Follistatin	68	0	0	0	#DIV/0!	0		Z	0	0	0	0	0	0	0	0	0	0	1197	4159	0
3	2	7	Follistatin	68	0				0		Z	0	0	0	0	0	0	0	0	0	0	1197	4279	0
3	3	7	Follistatin	68	0				0		Z	0	0	0	0	0	0	0	0	0	0	1197	4399	0
3	4	7	Follistatin	68	0				0		Z	0	0	0	0	0	0	0	0	0	0	1197	4519	0
3	5	7	Follistatin	68	0				0		Z	0	0	0	0	0	0	0	0	0	0	1197	4639	0
3	6	7	Follistatin	68	0				0		Z	0	0	0	0	0	0	0	0	0	0	1197	4759	0
3	1	8	Fractalkine	69	0	0	0	#DIV/0!	0		Z	0	0	0	0	0	0	0	0	0	0	1317	4159	0
3	2	8	Fractalkine	69	0				0		Z	0	0	0	0	0	0	0	0	0	0	1317	4279	0
3	3	8	Fractalkine	69	0				0		Z	0	0	0	0	0	0	0	0	0	0	1317	4399	0
3	4	8	Fractalkine	69	0				0		Z	0	0	0	0	0	0	0	0	0	0	1317	4519	0
3	5	8	Fractalkine	69	0				0		Z	0	0	0	0	0	0	0	0	0	0	1317	4639	0
3	6	8	Fractalkine	69	0				0		Z	0	0	0	0	0	0	0	0	0	0	1317	4759	0
7	1	10	Free PSA	199	0	0	0	#DIV/0!	0		Z	0	0	0	0	0	0	0	0	0	0	1553	7757	0
7	2	10	Free PSA	199	0				0		Z	0	0	0	0	0	0	0	0	0	0	1553	7877	0
7	3	10	Free PSA	199	0				0		Z	0	0	0	0	0	0	0	0	0	0	1553	7997	0
7	4	10	Free PSA	199	0				0		Z	0	0	0	0	0	0	0	0	0	0	1553	8117	0
7	5	10	Free PSA	199	0				0		Z	0	0	0	0	0	0	0	0	0	0	1553	8237	0
7	6	10	Free PSA	199	0				0		Z	0	0	0	0	0	0	0	0	0	0	1553	8357	0
2	1	10	G-CSF	39	0	0	0	#DIV/0!	0		X	484	1	0	0	2298032	1430.9	751.5	0	0	4748	1549	3249	0
2	2	10	G-CSF	39	0				0		X	505	1	0	0	2425515	1244.8	739.3	0	0	4803	1549	3369	0
2	3	10	G-CSF	39	0				0		X	301	1	0	0	1415001	1201.6	668.7	0	0	4701	1549	3489	0
2	4	10	G-CSF	39	0				0		X	249	1	0	0	1154115	1073.6	653.7	0	0	4635	1549	3609	0
2	5	10	G-CSF	39	0				0		X	513	1	0	0	2266434	1266	529.9	0	0	4418	1549	3729	0
2	6	10	G-CSF	39	0				0		X	388	1	0	0	1680428	1482.3	600	0	0	4331	1549	3849	0
8	1	28	GAPDH	G	0	0	0	#DIV/0!	0		Z	0	0	0	0	0	0	0	0	0	0	3717	8631	0
8	2	28	GAPDH	G	0				0		X	241	1	0	0	576231	1438.9	390.3	0	0	2391	3717	8751	0
8	3	28	GAPDH	G	0				0		Z	0	0	0	0	0	0	0	0	0	0	3717	8871	0
8	4	28	GAPDH	G	0				0		X	372	1	0	0	882012	1598.4	412.3	0	0	2371	3717	8991	0
8	5	28	GAPDH	G	0				0		X	294	1	0	0	668556	511.7	414.1	0	0	2274	3717	9111	0
8	6	28	GAPDH	G	0				0		Z	0	0	0	0	0	0	0	0	0	0	3717	9231	0
2	1	11	GM-CSF	40	0	0	0	#DIV/0!	0		X	266	0.996	0	0	1218205	4884.5	955.7	0	0	4597	1669	3249	0
2	2	11	GM-CSF	40	0				0		X	200	1	0	0	907000	918.7	922.2	0	0	4535	1669	3369	0
2	3	11	GM-CSF	40	0				0		Z	0	0	0	0	0	0	0	0	0	0	1669	3489	0
2	4	11	GM-CSF	40	0				0		X	204	1	0	0	902904	928.6	839.3	0	0	4426	1669	3609	0
2	5	11	GM-CSF	40	0				0		Z	0	0	0	0	0	0	0	0	0	0	1669	3729	0
2	6	11	GM-CSF	40	0				0		X	260	1	0	0	1030120	479.5	750.2	0	0	3962	1669	3849	0
8	1	13	Granzyme B	234	0	0	0	#DIV/0!	0		Z	0	0	0	0	0	0	0	0	0	0	1917	8631	0
8	2	13	Granzyme B	234	0				0		Z	0	0	0	0	0	0	0	0	0	0	1917	8751	0
8	3	13	Granzyme B	234	0				0		X	189	1	0	0	1134945	984	1303.2	0	0	6005	1917	8871	0
8	4	13	Granzyme B	234	0				0		Z	0	0	0	0	0	0	0	0	0	0	1917	8991	0
8	5	13	Granzyme B	234	0				0		Z	0	0	0	0	0	0	0	0	0	0	1917	9111	0
8	6	13	Granzyme B	234	0				0		Z	0	0	0	0	0	0	0	0	0	0	1917	9231	0
3	1	10	GRO-beta	71	0	0	0	#DIV/0!	0		X	289	1	0	0	1126522	1183	612.5	0	0	3898	1557	4159	0
3	2	10	GRO-beta	71	0				0		X	514	1	0	0	1997404	1872.4	516.5	0	0	3886	1557	4279	0
3	3	10	GRO-beta	71	0				0		X	188	1	0	0	716092	1175.8	502.6	0	0	3809	1557	4399	0
3	4	10	GRO-beta	71	0				0		X	223	1	0	0	827776	5359.9	487.2	0	0	3712	1557	4519	0
3	5	10	GRO-beta	71	0				0		X	407	1	0	0	1404557	1279.3	441.7	0	0	3451	1557	4639	0
3	6	10	GRO-beta	71	0				0		X	416	1	0	0	1371136	911.2	426	0	0	3296	1557	4759	0
3	1	11	GRO-gamma	72	0	0	0	#DIV/0!	0		X	229	1	0	0	895161	1015.3	661.8	0	0	3909	1677	4159	0
3	2	11	GRO-gamma	72	0				0		Z	0	0	0	0	0	0	0	0	0	0	1677	4279	0
3	3	11	GRO-gamma	72	0				0		Z	0	0	0	0	0	0	0	0	0	0	1677	4399	0
3	4	11	GRO-gamma	72	0				0		Z	0	0	0	0	0	0	0	0	0	0	1677	4519	0
3	5	11	GRO-gamma	72	0				0		Z	0	0	0	0	0	0	0	0	0	0	1677	4639	0
3	6	11	GRO-gamma	72	0				0		X	204	1	0	0	699312	593.5	474.1	0	0	3428	1677	4759	0
3	1	9	GRO/MGSA	70	0	0	0	#DIV/0!	0		X	570	0.998	0	0	2139440	1374.4	478.5	0	0	3760	1437	4159	0
3	2	9	GRO/MGSA	70	0				0		X	606	1	0	0	2270076	1297.7	443.2	0	0	3746	1437	4279	0
3	3	9	GRO/MGSA	70	0				0		X	498	1	0	0	1812222	1092	417.2	0	0	3639	1437	4399	0
3	4	9	GRO/MGSA	70	0				0		X	455	1	0	0	1597960	908.1	408.1	0	0	3512	1437	4519	0
3	5	9	GRO/MGSA	70	0				0		X	488	1	0	0	1595760	1139	378.1	0	0	3270	1437	4639	0
3	6	9	GRO/MGSA	70	0				0		X	575	1	0	0	1743975	1242	348.2	0	0	3033	1437	4759	0
8	1	14	Haptoglobin	235	0	0	0	#DIV/0!	0		Z	0	0	0	0	0	0	0	0	0	0	2037	8631	0
8	2	14	Haptoglobin	235	0				0		Z	0	0	0	0	0	0	0	0	0	0	2037	8751	0
8	3	14	Haptoglobin	235	0				0		Z	0	0	0	0	0	0	0	0	0	0	2037	8871	0
8	4	14	Haptoglobin	235	0				0		Z	0	0	0	0	0	0	0	0	0	0	2037	8991	0
8	5	14	Haptoglobin	235	0				0		X	185	1	0	0	981980	1243.5	1636.7	0	0	5308	2037	9111	0
8	6	14	Haptoglobin	235	0				0		X	193	1	0	0	992985	516.8	1591.8	0	0	5145	2037	9231	0
8	1	15	Hemoglobin	236	0	0	0	#DIV/0!	0		Z	0	0	0	0	0	0	0	0	0	0	2157	8631	0
8	2	15	Hemoglobin	236	0				0		Z	0	0	0	0	0	0	0	0	0	0	2157	8751	0
8	3	15	Hemoglobin	236	0				0		Z	0	0	0	0	0	0	0	0	0	0	2157	8871	0
8	4	15	Hemoglobin	236	0				0		X	197	1	0	0	954465	722.8	1143.4	0	0	4845	2157	8991	0
8	5	15	Hemoglobin	236	0				0		Z	0	0	0	0	0	0	0	0	0	0	2157	9111	0
8	6	15	Hemoglobin	236	0				0		Z	0	0	0	0	0	0	0	0	0	0	2157	9231	0
7	1	31	Hepatitis B Surface Antigen	220	0	0	0	#DIV/0!	0		Z	0	0	0	0	0	0	0	0	0	0	4073	7757	0
7	2	31	Hepatitis B Surface Antigen	220	0				0		Z	0	0	0	0	0	0	0	0	0	0	4073	7877	0
7	3	31	Hepatitis B Surface Antigen	220	0				0		Z	0	0	0	0	0	0	0	0	0	0	4073	7997	0
7	4	31	Hepatitis B Surface Antigen	220	0				0		Z	0	0	0	0	0	0	0	0	0	0	4073	8117	0
7	5	31	Hepatitis B Surface Antigen	220	0				0		Z	0	0	0	0	0	0	0	0	0	0	4073	8237	0
7	6	31	Hepatitis B Surface Antigen	220	0				0		Z	0	0	0	0	0	0	0	0	0	0	4073	8357	0
8	1	26	Hepatocyte Growth Factor (HGF)	247	0	0	0	#DIV/0!	0		Z	0	0	0	0	0	0	0	0	0	0	3477	8631	0
8	2	26	Hepatocyte Growth Factor (HGF)	247	0				0		Z	0	0	0	0	0	0	0	0	0	0	3477	8751	0
8	3	26	Hepatocyte Growth Factor (HGF)	247	0				0		X	345	1	0	0	851805	1907.3	467	0	0	2469	3477	8871	0
8	4	26	Hepatocyte Growth Factor (HGF)	247	0				0		Z	0	0	0	0	0	0	0	0	0	0	3477	8991	0
8	5	26	Hepatocyte Growth Factor (HGF)	247	0				0		X	302	1	0	0	703056	501.3	457.3	0	0	2328	3477	9111	0
8	6	26	Hepatocyte Growth Factor (HGF)	247	0				0		Z	0	0	0	0	0	0	0	0	0	0	3477	9231	0
6	1	16	Hepatocyte Growth Factor Receptor (MET)	173	0	0	0	#DIV/0!	0		X	384	1	0	0	957312	1182.9	282.9	0	0	2493	2265	6841	0
6	2	16	Hepatocyte Growth Factor Receptor (MET)	173	0				0		Z	0	0	0	0	0	0	0	0	0	0	2265	6961	0
6	3	16	Hepatocyte Growth Factor Receptor (MET)	173	0				0		X	237	1	0	0	658149	959.2	323.8	0	0	2777	2265	7081	0
6	4	16	Hepatocyte Growth Factor Receptor (MET)	173	0				0		X	204	1	0	0	609348	1153	373.8	0	0	2987	2265	7201	0
6	5	16	Hepatocyte Growth Factor Receptor (MET)	173	0				0		Z	0	0	0	0	0	0	0	0	0	0	2265	7321	0
6	6	16	Hepatocyte Growth Factor Receptor (MET)	173	0				0		Z	0	0	0	0	0	0	0	0	0	0	2265	7441	0
6	1	26	HER2/erbB2	183	0	0	0	#DIV/0!	0		Z	0	0	0	0	0	0	0	0	0	0	3465	6841	0
6	2	26	HER2/erbB2	183	0				0		Z	0	0	0	0	0	0	0	0	0	0	3465	6961	0
6	3	26	HER2/erbB2	183	0				0		Z	0	0	0	0	0	0	0	0	0	0	3465	7081	0
6	4	26	HER2/erbB2	183	0				0		Z	0	0	0	0	0	0	0	0	0	0	3465	7201	0
6	5	26	HER2/erbB2	183	0				0		Z	0	0	0	0	0	0	0	0	0	0	3465	7321	0
6	6	26	HER2/erbB2	183	0				0		Z	0	0	0	0	0	0	0	0	0	0	3465	7441	0
4	1	29	HER3/erbB3	122	0	0	0	#DIV/0!	0		X	316	1	0	0	868368	556.7	614.9	0	0	2748	3839	5049	0
4	2	29	HER3/erbB3	122	0				0		X	217	1	0	0	622139	1089.1	626.1	0	0	2867	3839	5169	0
4	3	29	HER3/erbB3	122	0				0		X	257	1	0	0	741702	1348.1	648.3	0	0	2886	3839	5289	0
4	4	29	HER3/erbB3	122	0				0		X	254	1	0	0	717804	1299.9	612.4	0	0	2826	3839	5409	0
4	5	29	HER3/erbB3	122	0				0		X	388	1	0	0	1069716	1318.6	596.2	0	0	2757	3839	5529	0
4	6	29	HER3/erbB3	122	0				0		Z	0	0	0	0	0	0	0	0	0	0	3839	5649	0
1	1	24	human Albumin	21	0	0	0	#DIV/0!	0		Z	0	0	0	0	0	0	0	0	0	0	3237	2373	0
1	2	24	human Albumin	21	0				0		Z	0	0	0	0	0	0	0	0	0	0	3237	2493	0
1	3	24	human Albumin	21	0				0		X	304	1	0	0	1154592	751.5	366.1	0	0	3798	3229	2585	0
1	4	24	human Albumin	21	0				0		Z	0	0	0	0	0	0	0	0	0	0	3223	2761	0
1	5	24	human Albumin	21	0				0		Z	0	0	0	0	0	0	0	0	0	0	3237	2853	0
1	6	24	human Albumin	21	0				0		Z	0	0	0	0	0	0	0	0	0	0	3237	2973	0
7	1	14	Human Chorionic Gonadotropin alpha (alpha hCG)	203	0	0	0	#DIV/0!	0		Z	0	0	0	0	0	0	0	0	0	0	2033	7757	0
7	2	14	Human Chorionic Gonadotropin alpha (alpha hCG)	203	0				0		Z	0	0	0	0	0	0	0	0	0	0	2033	7877	0
7	3	14	Human Chorionic Gonadotropin alpha (alpha hCG)	203	0				0		Z	0	0	0	0	0	0	0	0	0	0	2033	7997	0
7	4	14	Human Chorionic Gonadotropin alpha (alpha hCG)	203	0				0		Z	0	0	0	0	0	0	0	0	0	0	2033	8117	0
7	5	14	Human Chorionic Gonadotropin alpha (alpha hCG)	203	0				0		Z	0	0	0	0	0	0	0	0	0	0	2033	8237	0
7	6	14	Human Chorionic Gonadotropin alpha (alpha hCG)	203	0				0		X	207	0.942	0	0	982605	9437.2	1468.2	0	0	5039	2033	8357	0
7	1	15	Human Chorionic Gonadotropin beta (beta hCG)	204	0	0	0	#DIV/0!	0		Z	0	0	0	0	0	0	0	0	0	0	2153	7757	0
7	2	15	Human Chorionic Gonadotropin beta (beta hCG)	204	0				0		X	343	0.997	0	0	1529424	6721.5	856.9	0	0	4472	2153	7877	0
7	3	15	Human Chorionic Gonadotropin beta (beta hCG)	204	0				0		Z	0	0	0	0	0	0	0	0	0	0	2153	7997	0
7	4	15	Human Chorionic Gonadotropin beta (beta hCG)	204	0				0		Z	0	0	0	0	0	0	0	0	0	0	2153	8117	0
7	5	15	Human Chorionic Gonadotropin beta (beta hCG)	204	0				0		Z	0	0	0	0	0	0	0	0	0	0	2153	8237	0
7	6	15	Human Chorionic Gonadotropin beta (beta hCG)	204	0				0		Z	0	0	0	0	0	0	0	0	0	0	2153	8357	0
7	1	16	Human Chorionic Gonadotropin Total (hCG)	205	0	0	0	#DIV/0!	0		Z	0	0	0	0	0	0	0	0	0	0	2273	7757	0
7	2	16	Human Chorionic Gonadotropin Total (hCG)	205	0				0		X	212	1	0	0	878952	522.6	842.4	0	0	4146	2273	7877	0
7	3	16	Human Chorionic Gonadotropin Total (hCG)	205	0				0		Z	0	0	0	0	0	0	0	0	0	0	2273	7997	0
7	4	16	Human Chorionic Gonadotropin Total (hCG)	205	0				0		X	181	1	0	0	851786	421.4	978.6	0	0	4706	2273	8117	0
7	5	16	Human Chorionic Gonadotropin Total (hCG)	205	0				0		Z	0	0	0	0	0	0	0	0	0	0	2273	8237	0
7	6	16	Human Chorionic Gonadotropin Total (hCG)	205	0				0		Z	0	0	0	0	0	0	0	0	0	0	2273	8357	0
7	1	17	Human Growth Hormone (HGH)	206	0	0	0	#DIV/0!	0		Z	0	0	0	0	0	0	0	0	0	0	2393	7757	0
7	2	17	Human Growth Hormone (HGH)	206	0				0		X	243	1	0	0	997272	758.1	991.3	0	0	4104	2393	7877	0
7	3	17	Human Growth Hormone (HGH)	206	0				0		X	204	0.917	0	0	839069	13571	1111.3	0	0	4487	2393	7997	0
7	4	17	Human Growth Hormone (HGH)	206	0				0		Z	0	0	0	0	0	0	0	0	0	0	2393	8117	0
7	5	17	Human Growth Hormone (HGH)	206	0				0		Z	0	0	0	0	0	0	0	0	0	0	2393	8237	0
7	6	17	Human Growth Hormone (HGH)	206	0				0		Z	0	0	0	0	0	0	0	0	0	0	2393	8357	0
2	1	3	ICAM-1	32	0	0	0	#DIV/0!	0		Z	0	0	0	0	0	0	0	0	0	0	709	3249	0
2	2	3	ICAM-1	32	0				0		Z	0	0	0	0	0	0	0	0	0	0	709	3369	0
2	3	3	ICAM-1	32	0				0		Z	0	0	0	0	0	0	0	0	0	0	709	3489	0
2	4	3	ICAM-1	32	0				0		Z	0	0	0	0	0	0	0	0	0	0	709	3609	0
2	5	3	ICAM-1	32	0				0		Z	0	0	0	0	0	0	0	0	0	0	709	3729	0
2	6	3	ICAM-1	32	0				0		Z	0	0	0	0	0	0	0	0	0	0	709	3849	0
3	1	12	IFN-beta	73	0	1756.67	1365.17	0.777139	0		X	620	1	0	0	2326860	1985.5	446.5	0	0	3753	1797	4159	0
3	2	12	IFN-beta	73	2523				2523		C	839	1	0.07991	0.07991	3167225	1874.9	380.7	2647499	3156	3775	1797	4279	0
3	3	12	IFN-beta	73	2635				2635		C	801	1	0.05396	0.05396	3019770	1599.1	353.1	2400890	2997	3770	1797	4399	0
3	4	12	IFN-beta	73	2546				2546		C	795	1	0.01088	0.01088	2827815	1847.5	389.7	2374838	2987	3557	1797	4519	0
3	5	12	IFN-beta	73	2836				2836		C	886	1	0.12864	0.12864	3068218	2161.7	315.8	3056172	3449	3463	1797	4639	0
3	6	12	IFN-beta	73	0				0		X	828	1	0	0	2826792	2017.2	329.9	0	0	3414	1797	4759	0
1	1	9	IFN-gamma	6	0	0	0	#DIV/0!	0		X	268	1	0	0	1510448	887.4	1159.1	0	0	5636	1437	2373	0
1	2	9	IFN-gamma	6	0				0		Z	0	0	0	0	0	0	0	0	0	0	1437	2493	0
1	3	9	IFN-gamma	6	0				0		X	496	1	0	0	2648144	973.1	1078.1	0	0	5339	1437	2613	0
1	4	9	IFN-gamma	6	0				0		Z	0	0	0	0	0	0	0	0	0	0	1437	2733	0
1	5	9	IFN-gamma	6	0				0		Z	0	0	0	0	0	0	0	0	0	0	1437	2853	0
1	6	9	IFN-gamma	6	0				0		Z	0	0	0	0	0	0	0	0	0	0	1437	2973	0
3	1	13	IFN-lambda2	74	0	0	0	#DIV/0!	0		X	579	1	0	0	2157354	1040.1	549.4	0	0	3726	1917	4159	0
3	2	13	IFN-lambda2	74	0				0		X	484	1	0	0	1811612	988.4	465.1	0	0	3743	1917	4279	0
3	3	13	IFN-lambda2	74	0				0		X	486	1	0	0	1781190	945.5	464.2	0	0	3665	1917	4399	0
3	4	13	IFN-lambda2	74	0				0		Z	0	0	0	0	0	0	0	0	0	0	1917	4519	0
3	5	13	IFN-lambda2	74	0				0		X	418	1	0	0	1426634	862.9	429.1	0	0	3413	1917	4639	0
3	6	13	IFN-lambda2	74	0				0		X	449	1	0	0	1518069	996	407.3	0	0	3381	1917	4759	0
7	1	24	IgA	213	2666	2972.67	243.56	0.0819332	2666		C	1281	1	0.26223	0.26223	2959110	1322.9	239.3	3861276	3014	2310	3233	7757	0
7	2	24	IgA	213	2864				2864		C	1433	1	0.31557	0.31557	3294467	1288.1	291.5	4528018	3160	2299	3233	7877	0
7	3	24	IgA	213	2925				2925		C	1425	1	0.31545	0.31545	3472725	1404.8	325.5	4712990	3307	2437	3233	7997	0
7	4	24	IgA	213	3208				3208		C	1415	1	0.34369	0.34369	3703055	1296.6	277.3	4936834	3489	2617	3233	8117	0
7	5	24	IgA	213	3318				3318		C	1261	1	0.31889	0.31889	3326518	1360.3	265.8	4499543	3568	2638	3233	8237	0
7	6	24	IgA	213	2855				2855		C	1384	1	0.27413	0.27413	3832296	1366.4	271.3	4416186	3191	2769	3233	8357	0
7	1	25	IgE	214	0	0	0	#DIV/0!	0		X	252	1	0	0	508536	1805.5	448.4	0	0	2018	3353	7757	0
7	2	25	IgE	214	0				0		Z	0	0	0	0	0	0	0	0	0	0	3353	7877	0
7	3	25	IgE	214	0				0		X	305	1	0	0	665510	339.6	526.8	0	0	2182	3353	7997	0
7	4	25	IgE	214	0				0		X	177	1	0	0	404976	386.3	523.8	0	0	2288	3353	8117	0
7	5	25	IgE	214	0				0		Z	0	0	0	0	0	0	0	0	0	0	3353	8237	0
7	6	25	IgE	214	0				0		X	263	1	0	0	643824	2221.8	538.7	0	0	2448	3353	8357	0
1	1	5	IGF 1R	2	0	0	0	#DIV/0!	0		Z	0	0	0	0	0	0	0	0	0	0	957	2373	0
1	2	5	IGF 1R	2	0				0		X	274	1	0	0	1089698	1233	1266.1	0	0	3977	957	2493	0
1	3	5	IGF 1R	2	0				0		Z	0	0	0	0	0	0	0	0	0	0	957	2613	0
1	4	5	IGF 1R	2	0				0		Z	0	0	0	0	0	0	0	0	0	0	957	2733	0
1	5	5	IGF 1R	2	0				0		X	294	1	0	0	1166004	1658.5	1217.4	0	0	3966	957	2853	0
1	6	5	IGF 1R	2	0				0		X	733	1	0	0	2921738	1379.7	1265.3	0	0	3986	957	2973	0
3	1	14	IGF-BP1	75	0	0	0	#DIV/0!	0		X	584	1	0	0	2235552	1006	595	0	0	3828	2037	4159	0
3	2	14	IGF-BP1	75	0				0		X	533	1	0	0	1993420	1164.6	469.3	0	0	3740	2037	4279	0
3	3	14	IGF-BP1	75	0				0		X	608	1	0	0	2248384	788.6	472.3	0	0	3698	2037	4399	0
3	4	14	IGF-BP1	75	0				0		X	474	1	0	0	1725834	921.6	489.8	0	0	3641	2037	4519	0
3	5	14	IGF-BP1	75	0				0		X	300	1	0	0	1071900	1435.3	469.3	0	0	3573	2037	4639	0
3	6	14	IGF-BP1	75	0				0		X	617	1	0	0	2151479	1172.9	462.6	0	0	3487	2037	4759	0
1	1	22	IGF-BP2	19	0	0	0	#DIV/0!	0		Z	0	0	0	0	0	0	0	0	0	0	2997	2373	0
1	2	22	IGF-BP2	19	0				0		Z	0	0	0	0	0	0	0	0	0	0	2997	2493	0
1	3	22	IGF-BP2	19	0				0		X	605	1	0	0	2300815	852.2	592	0	0	3803	2997	2613	0
1	4	22	IGF-BP2	19	0				0		Z	0	0	0	0	0	0	0	0	0	0	2997	2733	0
1	5	22	IGF-BP2	19	0				0		Z	0	0	0	0	0	0	0	0	0	0	2997	2853	0
1	6	22	IGF-BP2	19	0				0		Z	0	0	0	0	0	0	0	0	0	0	2997	2973	0
3	1	15	IGF-BP3	76	0	0	0	#DIV/0!	0		X	182	1	0	0	698698	648.3	664.8	0	0	3839	2157	4159	0
3	2	15	IGF-BP3	76	0				0		Z	0	0	0	0	0	0	0	0	0	0	2157	4279	0
3	3	15	IGF-BP3	76	0				0		X	219	1	0	0	813366	735.1	555.7	0	0	3714	2157	4399	0
3	4	15	IGF-BP3	76	0				0		X	271	1	0	0	997280	1164.2	522	0	0	3680	2157	4519	0
3	5	15	IGF-BP3	76	0				0		X	183	1	0	0	657336	575	515.6	0	0	3592	2157	4639	0
3	6	15	IGF-BP3	76	0				0		Z	0	0	0	0	0	0	0	0	0	0	2157	4759	0
3	1	16	IGF-BP5	77	0	0	0	#DIV/0!	0		X	220	1	0	0	850080	1432.1	722.1	0	0	3864	2277	4159	0
3	2	16	IGF-BP5	77	0				0		X	295	1	0	0	1138995	1093.3	606.6	0	0	3861	2277	4279	0
3	3	16	IGF-BP5	77	0				0		X	216	1	0	0	812592	1258.9	588.5	0	0	3762	2277	4399	0
3	4	16	IGF-BP5	77	0				0		X	194	1	0	0	728470	1493.9	586.8	0	0	3755	2277	4519	0
3	5	16	IGF-BP5	77	0				0		X	425	1	0	0	1553800	1264	558.5	0	0	3656	2277	4639	0
3	6	16	IGF-BP5	77	0				0		X	432	1	0	0	1566864	1298.1	551.7	0	0	3627	2277	4759	0
3	1	17	IGF-BP7	78	0	0	0	#DIV/0!	0		X	332	1	0	0	1302768	1004.4	604.6	0	0	3924	2397	4159	0
3	2	17	IGF-BP7	78	0				0		X	287	0.997	0	0	1127126	1847.6	534.9	0	0	3941	2397	4279	0
3	3	17	IGF-BP7	78	0				0		X	286	1	0	0	1105390	701.2	492.9	0	0	3865	2397	4399	0
3	4	17	IGF-BP7	78	0				0		X	198	1	0	0	759726	853.6	483.4	0	0	3837	2397	4519	0
3	5	17	IGF-BP7	78	0				0		X	399	1	0	0	1527372	868.5	506.5	0	0	3828	2397	4639	0
3	6	17	IGF-BP7	78	0				0		X	190	1	0	0	713450	609.1	490.9	0	0	3755	2397	4759	0
2	1	12	IGF-I	41	0	0	0	#DIV/0!	0		X	231	1	0	0	1014090	651.2	872.1	0	0	4390	1789	3249	0
2	2	12	IGF-I	41	0				0		X	207	1	0	0	844560	864.3	810.1	0	0	4080	1789	3369	0
2	3	12	IGF-I	41	0				0		X	215	1	0	0	865590	494	727.5	0	0	4026	1789	3489	0
2	4	12	IGF-I	41	0				0		Z	0	0	0	0	0	0	0	0	0	0	1789	3609	0
2	5	12	IGF-I	41	0				0		X	235	1	0	0	942820	523.8	716.6	0	0	4012	1789	3729	0
2	6	12	IGF-I	41	0				0		X	191	1	0	0	732294	902	679.5	0	0	3834	1789	3849	0
2	1	13	IGF-II	42	0	0	0	#DIV/0!	0		X	490	0.998	0	0	2083140	3546.8	739.8	0	0	4260	1909	3249	0
2	2	13	IGF-II	42	0				0		X	320	1	0	0	1350400	760.9	670.1	0	0	4220	1909	3369	0
2	3	13	IGF-II	42	0				0		X	488	1	0	0	1983720	663.8	621.9	0	0	4065	1909	3489	0
2	4	13	IGF-II	42	0				0		X	454	1	0	0	1830074	876.9	589.6	0	0	4031	1909	3609	0
2	5	13	IGF-II	42	0				0		X	473	1	0	0	1847065	721.7	498.8	0	0	3905	1909	3729	0
2	6	13	IGF-II	42	0				0		X	256	1	0	0	979712	1013.4	503.7	0	0	3827	1909	3849	0
7	1	27	IgG	216	0	217	531.539	2.44949	0		X	817	1	0	0	1634000	849.5	219.9	0	0	2000	3593	7757	0
7	2	27	IgG	216	0				0		X	802	1	0	0	1666556	761	190.3	0	0	2078	3593	7877	0
7	3	27	IgG	216	1302				1302		C	939	1	0.05057	0.05057	2002887	879.6	195.6	1433232	1526	2133	3593	7997	0
7	4	27	IgG	216	0				0		X	853	1	0	0	1911573	722.6	207.8	0	0	2241	3593	8117	0
7	5	27	IgG	216	0				0		X	845	1	0	0	1949415	1117.5	219.8	0	0	2307	3593	8237	0
7	6	27	IgG	216	0				0		X	787	1	0	0	1790425	1001.7	234.9	0	0	2275	3593	8357	0
7	1	26	IgM	215	0	0	0	#DIV/0!	0		Z	0	0	0	0	0	0	0	0	0	0	3473	7757	0
7	2	26	IgM	215	0				0		X	188	1	0	0	396116	2174.2	384.2	0	0	2107	3473	7877	0
7	3	26	IgM	215	0				0		Z	0	0	0	0	0	0	0	0	0	0	3473	7997	0
7	4	26	IgM	215	0				0		Z	0	0	0	0	0	0	0	0	0	0	3473	8117	0
7	5	26	IgM	215	0				0		Z	0	0	0	0	0	0	0	0	0	0	3473	8237	0
7	6	26	IgM	215	0				0		Z	0	0	0	0	0	0	0	0	0	0	3473	8357	0
3	1	18	IL-1 alpha	79	0	0	0	#DIV/0!	0		Z	0	0	0	0	0	0	0	0	0	0	2517	4159	0
3	2	18	IL-1 alpha	79	0				0		X	196	1	0	0	782824	480.7	566.2	0	0	3994	2517	4279	0
3	3	18	IL-1 alpha	79	0				0		Z	0	0	0	0	0	0	0	0	0	0	2517	4399	0
3	4	18	IL-1 alpha	79	0				0		X	248	1	0	0	910160	529.5	736.4	0	0	3670	2517	4519	0
3	5	18	IL-1 alpha	79	0				0		X	201	1	0	0	765609	683.8	540.1	0	0	3809	2517	4639	0
3	6	18	IL-1 alpha	79	0				0		X	202	1	0	0	751440	679.4	529.7	0	0	3720	2517	4759	0
8	1	25	IL-1 beta	246	0	0	0	#DIV/0!	0		X	196	1	0	0	514892	653.1	625	0	0	2627	3357	8631	0
8	2	25	IL-1 beta	246	0				0		X	352	1	0	0	890208	782.9	609.2	0	0	2529	3357	8751	0
8	3	25	IL-1 beta	246	0				0		Z	0	0	0	0	0	0	0	0	0	0	3357	8871	0
8	4	25	IL-1 beta	246	0				0		Z	0	0	0	0	0	0	0	0	0	0	3357	8991	0
8	5	25	IL-1 beta	246	0				0		Z	0	0	0	0	0	0	0	0	0	0	3357	9111	0
8	6	25	IL-1 beta	246	0				0		Z	0	0	0	0	0	0	0	0	0	0	3357	9231	0
1	1	10	IL-10	7	0	0	0	#DIV/0!	0		X	609	1	0	0	3598581	1172.9	641.7	0	0	5909	1557	2373	0
1	2	10	IL-10	7	0				0		X	671	1	0	0	3921324	866.9	525.9	0	0	5844	1557	2493	0
1	3	10	IL-10	7	0				0		X	296	1	0	0	1680984	957.6	540.4	0	0	5679	1557	2613	0
1	4	10	IL-10	7	0				0		X	350	1	0	0	1985550	4204	553.7	0	0	5673	1557	2733	0
1	5	10	IL-10	7	0				0		X	607	0.997	0	0	3381345	4070.8	563.1	0	0	5589	1557	2853	0
1	6	10	IL-10	7	0				0		X	523	1	0	0	2864471	1545.9	502.4	0	0	5477	1557	2973	0
3	1	19	IL-11	80	0	0	0	#DIV/0!	0		X	337	1	0	0	1256336	514.3	918.4	0	0	3728	2637	4159	0
3	2	19	IL-11	80	0				0		X	209	1	0	0	790229	1923.9	646.9	0	0	3781	2637	4279	0
3	3	19	IL-11	80	0				0		Z	0	0	0	0	0	0	0	0	0	0	2637	4399	0
3	4	19	IL-11	80	0				0		Z	0	0	0	0	0	0	0	0	0	0	2637	4519	0
3	5	19	IL-11	80	0				0		Z	0	0	0	0	0	0	0	0	0	0	2637	4639	0
3	6	19	IL-11	80	0				0		Z	0	0	0	0	0	0	0	0	0	0	2637	4759	0
3	1	20	IL-12	81	0	0	0	#DIV/0!	0		X	361	1	0	0	1321621	994.7	581.1	0	0	3661	2757	4159	0
3	2	20	IL-12	81	0				0		X	367	1	0	0	1350927	998.2	684.7	0	0	3681	2757	4279	0
3	3	20	IL-12	81	0				0		X	253	1	0	0	909788	2673.4	688.9	0	0	3596	2757	4399	0
3	4	20	IL-12	81	0				0		X	567	1	0	0	1996974	1373	542	0	0	3522	2757	4519	0
3	5	20	IL-12	81	0				0		X	509	1	0	0	1807459	1101.8	551.8	0	0	3551	2757	4639	0
3	6	20	IL-12	81	0				0		X	516	1	0	0	1804968	1856.5	607	0	0	3498	2757	4759	0
3	1	21	IL-13	82	0	1631.67	1266.39	0.776133	0		X	750	1	0	0	2745000	1651.8	499.5	0	0	3660	2877	4159	0
3	2	21	IL-13	82	0				0		X	803	1	0	0	2800864	1483.4	473.5	0	0	3488	2877	4279	0
3	3	21	IL-13	82	2490				2490		C	828	1	0.09133	0.09133	2923668	1219	376.2	2188064	2643	3531	2877	4399	0
3	4	21	IL-13	82	2368				2368		C	863	1	0.08918	0.08918	3006692	1212.4	390.5	2235742	2591	3484	2877	4519	0
3	5	21	IL-13	82	2573				2573		C	845	1	0.1074	0.1074	2955810	1181.4	372.8	2298858	2721	3498	2877	4639	0
3	6	21	IL-13	82	2359				2359		C	898	1	0.09276	0.09276	3116060	1106.4	413.3	2271547	2530	3470	2877	4759	0
3	1	22	IL-15	83	0	0	0	#DIV/0!	0		Z	0	0	0	0	0	0	0	0	0	0	2997	4159	0
3	2	22	IL-15	83	0				0		Z	0	0	0	0	0	0	0	0	0	0	2997	4279	0
3	3	22	IL-15	83	0				0		X	496	1	0	0	1677968	660.8	659.3	0	0	3383	2997	4399	0
3	4	22	IL-15	83	0				0		Z	0	0	0	0	0	0	0	0	0	0	2997	4519	0
3	5	22	IL-15	83	0				0		Z	0	0	0	0	0	0	0	0	0	0	2997	4639	0
3	6	22	IL-15	83	0				0		Z	0	0	0	0	0	0	0	0	0	0	2997	4759	0
3	1	23	IL-16	84	0	0	0	#DIV/0!	0		X	517	1	0	0	1764521	1150.7	569.9	0	0	3413	3117	4159	0
3	2	23	IL-16	84	0				0		X	190	1	0	0	649040	1022.7	486	0	0	3416	3117	4279	0
3	3	23	IL-16	84	0				0		X	189	1	0	0	604233	766.7	414.9	0	0	3197	3117	4399	0
3	4	23	IL-16	84	0				0		Z	0	0	0	0	0	0	0	0	0	0	3117	4519	0
3	5	23	IL-16	84	0				0		Z	0	0	0	0	0	0	0	0	0	0	3117	4639	0
3	6	23	IL-16	84	0				0		X	259	1	0	0	816109	6731.4	412.4	0	0	3151	3117	4759	0
3	1	24	IL-17 (IL-17A)	85	0	0	0	#DIV/0!	0		X	189	1	0	0	624456	810.2	572.3	0	0	3304	3237	4159	0
3	2	24	IL-17 (IL-17A)	85	0				0		X	435	1	0	0	1454640	1651.7	481.9	0	0	3344	3237	4279	0
3	3	24	IL-17 (IL-17A)	85	0				0		X	344	1	0	0	1071216	649.3	483.3	0	0	3114	3237	4399	0
3	4	24	IL-17 (IL-17A)	85	0				0		X	362	1	0	0	1181568	1438.2	491.2	0	0	3264	3237	4519	0
3	5	24	IL-17 (IL-17A)	85	0				0		X	300	1	0	0	921300	837.5	489.1	0	0	3071	3237	4639	0
3	6	24	IL-17 (IL-17A)	85	0				0		X	320	1	0	0	982080	1196.7	454.8	0	0	3069	3237	4759	0
3	1	25	IL-17B	86	0	0	0	#DIV/0!	0		X	275	1	0	0	905300	440.4	612.6	0	0	3292	3357	4159	0
3	2	25	IL-17B	86	0				0		X	222	1	0	0	742812	798.2	522.7	0	0	3346	3357	4279	0
3	3	25	IL-17B	86	0				0		X	499	1	0	0	1606780	2279.5	497.9	0	0	3220	3357	4399	0
3	4	25	IL-17B	86	0				0		X	412	1	0	0	1335704	432.8	519.2	0	0	3242	3357	4519	0
3	5	25	IL-17B	86	0				0		X	294	1	0	0	911694	392.4	513.1	0	0	3101	3357	4639	0
3	6	25	IL-17B	86	0				0		X	459	1	0	0	1382967	437.1	479.1	0	0	3013	3357	4759	0
3	1	26	IL-17D	87	0	0	0	#DIV/0!	0		X	194	1	0	0	623710	222	644.8	0	0	3215	3477	4159	0
3	2	26	IL-17D	87	0				0		Z	0	0	0	0	0	0	0	0	0	0	3477	4279	0
3	3	26	IL-17D	87	0				0		Z	0	0	0	0	0	0	0	0	0	0	3477	4399	0
3	4	26	IL-17D	87	0				0		X	319	1	0	0	1027818	291.2	553.8	0	0	3222	3477	4519	0
3	5	26	IL-17D	87	0				0		X	270	1	0	0	834840	341.9	527.4	0	0	3092	3477	4639	0
3	6	26	IL-17D	87	0				0		X	409	1	0	0	1259311	378	528.8	0	0	3079	3477	4759	0
3	1	27	IL-17E	88	0	0	0	#DIV/0!	0		X	535	1	0	0	1651010	468.7	623.6	0	0	3086	3597	4159	0
3	2	27	IL-17E	88	0				0		Z	0	0	0	0	0	0	0	0	0	0	3597	4279	0
3	3	27	IL-17E	88	0				0		X	192	1	0	0	600960	340.5	532.9	0	0	3130	3597	4399	0
3	4	27	IL-17E	88	0				0		Z	0	0	0	0	0	0	0	0	0	0	3597	4519	0
3	5	27	IL-17E	88	0				0		X	303	1	0	0	889608	868.9	493.6	0	0	2936	3597	4639	0
3	6	27	IL-17E	88	0				0		Z	0	0	0	0	0	0	0	0	0	0	3597	4759	0
3	1	28	IL-17F	89	0	0	0	#DIV/0!	0		Z	0	0	0	0	0	0	0	0	0	0	3717	4159	0
3	2	28	IL-17F	89	0				0		Z	0	0	0	0	0	0	0	0	0	0	3717	4279	0
3	3	28	IL-17F	89	0				0		X	183	1	0	0	554673	1270.8	512.5	0	0	3031	3717	4399	0
3	4	28	IL-17F	89	0				0		Z	0	0	0	0	0	0	0	0	0	0	3717	4519	0
3	5	28	IL-17F	89	0				0		X	179	1	0	0	514446	594.8	448.1	0	0	2874	3717	4639	0
3	6	28	IL-17F	89	0				0		X	188	1	0	0	535236	417.1	447.7	0	0	2847	3717	4759	0
2	1	14	IL-19	43	0	0	0	#DIV/0!	0		X	253	1	0	0	1048938	447.3	757.9	0	0	4146	2029	3249	0
2	2	14	IL-19	43	0				0		X	241	1	0	0	1001596	453	726.8	0	0	4156	2029	3369	0
2	3	14	IL-19	43	0				0		X	239	1	0	0	967472	950.1	677.1	0	0	4048	2029	3489	0
2	4	14	IL-19	43	0				0		Z	0	0	0	0	0	0	0	0	0	0	2029	3609	0
2	5	14	IL-19	43	0				0		X	267	1	0	0	1050645	454.5	632.9	0	0	3935	2029	3729	0
2	6	14	IL-19	43	0				0		X	180	1	0	0	704880	603.6	649	0	0	3916	2029	3849	0
2	1	15	IL-1RA	44	0	0	0	#DIV/0!	0		Z	0	0	0	0	0	0	0	0	0	0	2149	3249	0
2	2	15	IL-1RA	44	0				0		Z	0	0	0	0	0	0	0	0	0	0	2149	3369	0
2	3	15	IL-1RA	44	0				0		Z	0	0	0	0	0	0	0	0	0	0	2149	3489	0
2	4	15	IL-1RA	44	0				0		Z	0	0	0	0	0	0	0	0	0	0	2149	3609	0
2	5	15	IL-1RA	44	0				0		X	248	1	0	0	971416	970	689	0	0	3917	2149	3729	0
2	6	15	IL-1RA	44	0				0		X	229	1	0	0	897909	563	679.6	0	0	3921	2149	3849	0
1	1	27	IL-2	24	0	0	0	#DIV/0!	0		Z	0	0	0	0	0	0	0	0	0	0	3597	2373	0
1	2	27	IL-2	24	0				0		X	207	1	0	0	917838	523.9	708.2	0	0	4434	3597	2493	0
1	3	27	IL-2	24	0				0		X	276	1	0	0	1213572	524.4	676.4	0	0	4397	3597	2613	0
1	4	27	IL-2	24	0				0		Z	0	0	0	0	0	0	0	0	0	0	3597	2733	0
1	5	27	IL-2	24	0				0		Z	0	0	0	0	0	0	0	0	0	0	3597	2853	0
1	6	27	IL-2	24	0				0		Z	0	0	0	0	0	0	0	0	0	0	3597	2973	0
3	1	29	IL-20	90	0	0	0	#DIV/0!	0		Z	0	0	0	0	0	0	0	0	0	0	3837	4159	0
3	2	29	IL-20	90	0				0		Z	0	0	0	0	0	0	0	0	0	0	3837	4279	0
3	3	29	IL-20	90	0				0		Z	0	0	0	0	0	0	0	0	0	0	3837	4399	0
3	4	29	IL-20	90	0				0		Z	0	0	0	0	0	0	0	0	0	0	3837	4519	0
3	5	29	IL-20	90	0				0		Z	0	0	0	0	0	0	0	0	0	0	3837	4639	0
3	6	29	IL-20	90	0				0		X	279	1	0	0	805194	483.4	659.6	0	0	2886	3837	4759	0
3	1	30	IL-21	91	0	0	0	#DIV/0!	0		Z	0	0	0	0	0	0	0	0	0	0	3957	4159	0
3	2	30	IL-21	91	0				0		X	250	1	0	0	795250	733	469.7	0	0	3181	3957	4279	0
3	3	30	IL-21	91	0				0		Z	0	0	0	0	0	0	0	0	0	0	3957	4399	0
3	4	30	IL-21	91	0				0		Z	0	0	0	0	0	0	0	0	0	0	3957	4519	0
3	5	30	IL-21	91	0				0		Z	0	0	0	0	0	0	0	0	0	0	3957	4639	0
3	6	30	IL-21	91	0				0		X	184	1	0	0	579600	746.7	472.1	0	0	3150	3957	4759	0
3	1	31	IL-22	92	0	0	0	#DIV/0!	0		X	390	1	0	0	1256580	361.8	533.7	0	0	3222	4077	4159	0
3	2	31	IL-22	92	0				0		X	277	1	0	0	924349	340.5	498.5	0	0	3337	4077	4279	0
3	3	31	IL-22	92	0				0		Z	0	0	0	0	0	0	0	0	0	0	4077	4399	0
3	4	31	IL-22	92	0				0		X	447	1	0	0	1515777	438.3	511.7	0	0	3391	4077	4519	0
3	5	31	IL-22	92	0				0		X	262	1	0	0	875604	835.6	511.6	0	0	3342	4077	4639	0
3	6	31	IL-22	92	0				0		X	257	1	0	0	862235	739.6	515.9	0	0	3355	4077	4759	0
3	1	32	IL-3	93	0	0	0	#DIV/0!	0		Z	0	0	0	0	0	0	0	0	0	0	4197	4159	0
3	2	32	IL-3	93	0				0		X	210	1	0	0	809970	327.9	571.1	0	0	3857	4197	4279	0
3	3	32	IL-3	93	0				0		X	270	1	0	0	1018710	1181.4	591.2	0	0	3773	4197	4399	0
3	4	32	IL-3	93	0				0		X	241	1	0	0	915800	482.3	582	0	0	3800	4197	4519	0
3	5	32	IL-3	93	0				0		X	321	1	0	0	1224936	645.3	602.3	0	0	3816	4197	4639	0
3	6	32	IL-3	93	0				0		X	186	1	0	0	695640	410.7	567.1	0	0	3740	4197	4759	0
4	1	1	IL-31	94	0	0	0	#DIV/0!	0		X	225	1	0	0	1296900	597.4	1028.1	0	0	5764	479	5049	0
4	2	1	IL-31	94	0				0		Z	0	0	0	0	0	0	0	0	0	0	479	5169	0
4	3	1	IL-31	94	0				0		Z	0	0	0	0	0	0	0	0	0	0	479	5289	0
4	4	1	IL-31	94	0				0		Z	0	0	0	0	0	0	0	0	0	0	479	5409	0
4	5	1	IL-31	94	0				0		Z	0	0	0	0	0	0	0	0	0	0	479	5529	0
4	6	1	IL-31	94	0				0		Z	0	0	0	0	0	0	0	0	0	0	479	5649	0
4	1	2	IL-33	95	0	0	0	#DIV/0!	0		Z	0	0	0	0	0	0	0	0	0	0	599	5049	0
4	2	2	IL-33	95	0				0		Z	0	0	0	0	0	0	0	0	0	0	599	5169	0
4	3	2	IL-33	95	0				0		Z	0	0	0	0	0	0	0	0	0	0	599	5289	0
4	4	2	IL-33	95	0				0		Z	0	0	0	0	0	0	0	0	0	0	599	5409	0
4	5	2	IL-33	95	0				0		Z	0	0	0	0	0	0	0	0	0	0	599	5529	0
4	6	2	IL-33	95	0				0		Z	0	0	0	0	0	0	0	0	0	0	599	5649	0
2	1	31	IL-4	60	0	0	0	#DIV/0!	0		Z	0	0	0	0	0	0	0	0	0	0	4069	3249	0
2	2	31	IL-4	60	0				0		X	189	1	0	0	661311	575.1	880.3	0	0	3499	4069	3369	0
2	3	31	IL-4	60	0				0		Z	0	0	0	0	0	0	0	0	0	0	4069	3489	0
2	4	31	IL-4	60	0				0		X	310	1	0	0	987660	384.9	805.2	0	0	3186	4069	3609	0
2	5	31	IL-4	60	0				0		X	291	1	0	0	961464	755.5	807.1	0	0	3304	4069	3729	0
2	6	31	IL-4	60	0				0		Z	0	0	0	0	0	0	0	0	0	0	4069	3849	0
4	1	3	IL-5	96	0	0	0	#DIV/0!	0		Z	0	0	0	0	0	0	0	0	0	0	719	5049	0
4	2	3	IL-5	96	0				0		Z	0	0	0	0	0	0	0	0	0	0	719	5169	0
4	3	3	IL-5	96	0				0		Z	0	0	0	0	0	0	0	0	0	0	719	5289	0
4	4	3	IL-5	96	0				0		Z	0	0	0	0	0	0	0	0	0	0	719	5409	0
4	5	3	IL-5	96	0				0		Z	0	0	0	0	0	0	0	0	0	0	719	5529	0
4	6	3	IL-5	96	0				0		Z	0	0	0	0	0	0	0	0	0	0	719	5649	0
2	1	16	IL-6	45	0	0	0	#DIV/0!	0		X	491	1	0	0	1939450	532.7	914.8	0	0	3950	2269	3249	0
2	2	16	IL-6	45	0				0		Z	0	0	0	0	0	0	0	0	0	0	2269	3369	0
2	3	16	IL-6	45	0				0		Z	0	0	0	0	0	0	0	0	0	0	2269	3489	0
2	4	16	IL-6	45	0				0		X	258	1	0	0	1030710	488.2	810.5	0	0	3995	2269	3609	0
2	5	16	IL-6	45	0				0		Z	0	0	0	0	0	0	0	0	0	0	2269	3729	0
2	6	16	IL-6	45	0				0		Z	0	0	0	0	0	0	0	0	0	0	2269	3849	0
2	1	17	IL-7	46	0	0	0	#DIV/0!	0		Z	0	0	0	0	0	0	0	0	0	0	2389	3249	0
2	2	17	IL-7	46	0				0		Z	0	0	0	0	0	0	0	0	0	0	2389	3369	0
2	3	17	IL-7	46	0				0		Z	0	0	0	0	0	0	0	0	0	0	2389	3489	0
2	4	17	IL-7	46	0				0		Z	0	0	0	0	0	0	0	0	0	0	2389	3609	0
2	5	17	IL-7	46	0				0		Z	0	0	0	0	0	0	0	0	0	0	2389	3729	0
2	6	17	IL-7	46	0				0		X	238	1	0	0	950810	714.5	1063.3	0	0	3995	2389	3849	0
1	1	11	IL-8	8	0	0	0	#DIV/0!	0		Z	0	0	0	0	0	0	0	0	0	0	1677	2373	0
1	2	11	IL-8	8	0				0		X	330	1	0	0	1749000	1190.4	485.2	0	0	5300	1677	2493	0
1	3	11	IL-8	8	0				0		X	269	1	0	0	1440764	1098.5	459.5	0	0	5356	1677	2613	0
1	4	11	IL-8	8	0				0		Z	0	0	0	0	0	0	0	0	0	0	1677	2733	0
1	5	11	IL-8	8	0				0		X	308	0.997	0	0	1625565	835.1	479	0	0	5295	1677	2853	0
1	6	11	IL-8	8	0				0		X	260	1	0	0	1339260	725.9	488.4	0	0	5151	1677	2973	0
4	1	4	IL-9	97	0	0	0	#DIV/0!	0		Z	0	0	0	0	0	0	0	0	0	0	839	5049	0
4	2	4	IL-9	97	0				0		Z	0	0	0	0	0	0	0	0	0	0	839	5169	0
4	3	4	IL-9	97	0				0		Z	0	0	0	0	0	0	0	0	0	0	839	5289	0
4	4	4	IL-9	97	0				0		Z	0	0	0	0	0	0	0	0	0	0	839	5409	0
4	5	4	IL-9	97	0				0		Z	0	0	0	0	0	0	0	0	0	0	839	5529	0
4	6	4	IL-9	97	0				0		Z	0	0	0	0	0	0	0	0	0	0	839	5649	0
7	1	18	Insulin	207	0	829	2030.63	2.44949	0		X	672	1	0	0	2369472	2941.3	516.1	0	0	3526	2513	7757	0
7	2	18	Insulin	207	0				0		X	714	1	0	0	2728194	5133.9	593.5	0	0	3821	2513	7877	0
7	3	18	Insulin	207	4974				4974		C	708	1	0.04164	0.04164	2959440	2818.5	646.8	3769548	5324	4180	2513	7997	0
7	4	18	Insulin	207	0				0		X	719	1	0	0	3054312	2877.4	706.7	0	0	4248	2513	8117	0
7	5	18	Insulin	207	0				0		X	750	1	0	0	2925750	2693.3	786.3	0	0	3901	2513	8237	0
7	6	18	Insulin	207	0				0		X	683	1	0	0	2989491	3124.9	752.1	0	0	4377	2513	8357	0
1	1	32	Integrin Alpha5 (ITGA5)	29	0	0	0	#DIV/0!	0		Z	0	0	0	0	0	0	0	0	0	0	4197	2373	0
1	2	32	Integrin Alpha5 (ITGA5)	29	0				0		X	193	1	0	0	884519	734.7	809.6	0	0	4583	4197	2493	0
1	3	32	Integrin Alpha5 (ITGA5)	29	0				0		Z	0	0	0	0	0	0	0	0	0	0	4197	2613	0
1	4	32	Integrin Alpha5 (ITGA5)	29	0				0		Z	0	0	0	0	0	0	0	0	0	0	4197	2733	0
1	5	32	Integrin Alpha5 (ITGA5)	29	0				0		Z	0	0	0	0	0	0	0	0	0	0	4197	2853	0
1	6	32	Integrin Alpha5 (ITGA5)	29	0				0		Z	0	0	0	0	0	0	0	0	0	0	4197	2973	0
1	1	30	Integrin Beta-2 (CD18)	27	0	1800.83	883.234	0.490458	0		X	902	1	0	0	3957074	1357.5	319.6	0	0	4387	3957	2373	0
1	2	30	Integrin Beta-2 (CD18)	27	2083				2083		C	1051	1	0.03381	0.03381	4600227	1094.3	314	2405634	2289	4377	3957	2493	0
1	3	30	Integrin Beta-2 (CD18)	27	2170				2170		C	884	1	0.00979	0.00979	3790592	1723.6	312.4	2241476	2536	4288	3957	2613	0
1	4	30	Integrin Beta-2 (CD18)	27	2159				2159		C	1164	1	0.07021	0.07021	4761924	1662.3	306.3	2936455	2523	4091	3957	2733	0
1	5	30	Integrin Beta-2 (CD18)	27	2186				2186		C	1001	1	0.05376	0.05376	4055051	1254.2	299.4	2439486	2437	4051	3957	2853	0
1	6	30	Integrin Beta-2 (CD18)	27	2207				2207		C	1223	1	0.08483	0.08483	4797829	1222.3	289.1	3115492	2547	3923	3957	2973	0
4	1	5	IP-10	98	0	0	0	#DIV/0!	0		Z	0	0	0	0	0	0	0	0	0	0	959	5049	0
4	2	5	IP-10	98	0				0		Z	0	0	0	0	0	0	0	0	0	0	959	5169	0
4	3	5	IP-10	98	0				0		Z	0	0	0	0	0	0	0	0	0	0	959	5289	0
4	4	5	IP-10	98	0				0		Z	0	0	0	0	0	0	0	0	0	0	959	5409	0
4	5	5	IP-10	98	0				0		Z	0	0	0	0	0	0	0	0	0	0	959	5529	0
4	6	5	IP-10	98	0				0		Z	0	0	0	0	0	0	0	0	0	0	959	5649	0
4	1	6	Keratinocyte Growth Factor/ FGF-7 (KGF)	99	0	0	0	#DIV/0!	0		Z	0	0	0	0	0	0	0	0	0	0	1079	5049	0
4	2	6	Keratinocyte Growth Factor/ FGF-7 (KGF)	99	0				0		Z	0	0	0	0	0	0	0	0	0	0	1079	5169	0
4	3	6	Keratinocyte Growth Factor/ FGF-7 (KGF)	99	0				0		Z	0	0	0	0	0	0	0	0	0	0	1079	5289	0
4	4	6	Keratinocyte Growth Factor/ FGF-7 (KGF)	99	0				0		Z	0	0	0	0	0	0	0	0	0	0	1079	5409	0
4	5	6	Keratinocyte Growth Factor/ FGF-7 (KGF)	99	0				0		Z	0	0	0	0	0	0	0	0	0	0	1079	5529	0
4	6	6	Keratinocyte Growth Factor/ FGF-7 (KGF)	99	0				0		Z	0	0	0	0	0	0	0	0	0	0	1079	5649	0
8	1	10	L-Selectin	231	0	0	0	#DIV/0!	0		Z	0	0	0	0	0	0	0	0	0	0	1557	8631	0
8	2	10	L-Selectin	231	0				0		X	215	1	0	0	1319670	1417.9	623	0	0	6138	1557	8751	0
8	3	10	L-Selectin	231	0				0		Z	0	0	0	0	0	0	0	0	0	0	1557	8871	0
8	4	10	L-Selectin	231	0				0		Z	0	0	0	0	0	0	0	0	0	0	1557	8991	0
8	5	10	L-Selectin	231	0				0		Z	0	0	0	0	0	0	0	0	0	0	1557	9111	0
8	6	10	L-Selectin	231	0				0		Z	0	0	0	0	0	0	0	0	0	0	1557	9231	0
7	1	29	Laminin	218	0	0	0	#DIV/0!	0		Z	0	0	0	0	0	0	0	0	0	0	3833	7757	0
7	2	29	Laminin	218	0				0		Z	0	0	0	0	0	0	0	0	0	0	3833	7877	0
7	3	29	Laminin	218	0				0		Z	0	0	0	0	0	0	0	0	0	0	3833	7997	0
7	4	29	Laminin	218	0				0		Z	0	0	0	0	0	0	0	0	0	0	3833	8117	0
7	5	29	Laminin	218	0				0		Z	0	0	0	0	0	0	0	0	0	0	3833	8237	0
7	6	29	Laminin	218	0				0		Z	0	0	0	0	0	0	0	0	0	0	3833	8357	0
4	1	7	Leptin	100	0	0	0	#DIV/0!	0		Z	0	0	0	0	0	0	0	0	0	0	1199	5049	0
4	2	7	Leptin	100	0				0		Z	0	0	0	0	0	0	0	0	0	0	1199	5169	0
4	3	7	Leptin	100	0				0		Z	0	0	0	0	0	0	0	0	0	0	1199	5289	0
4	4	7	Leptin	100	0				0		Z	0	0	0	0	0	0	0	0	0	0	1199	5409	0
4	5	7	Leptin	100	0				0		Z	0	0	0	0	0	0	0	0	0	0	1199	5529	0
4	6	7	Leptin	100	0				0		Z	0	0	0	0	0	0	0	0	0	0	1199	5649	0
7	1	19	LH (Human luteinizing Hormone)	208	0	0	0	#DIV/0!	0		Z	0	0	0	0	0	0	0	0	0	0	2633	7757	0
7	2	19	LH (Human luteinizing Hormone)	208	0				0		X	185	1	0	0	613645	453.8	570.8	0	0	3317	2633	7877	0
7	3	19	LH (Human luteinizing Hormone)	208	0				0		Z	0	0	0	0	0	0	0	0	0	0	2633	7997	0
7	4	19	LH (Human luteinizing Hormone)	208	0				0		X	222	1	0	0	757908	235.6	564.5	0	0	3414	2633	8117	0
7	5	19	LH (Human luteinizing Hormone)	208	0				0		X	934	1	0	0	2870182	806.1	563.9	0	0	3073	2633	8237	0
7	6	19	LH (Human luteinizing Hormone)	208	0				0		X	1329	1	0	0	4606314	857.1	653.5	0	0	3466	2633	8357	0
2	1	18	M-CSF	47	0	0	0	#DIV/0!	0		X	188	1	0	0	761400	253.9	706	0	0	4050	2509	3249	0
2	2	18	M-CSF	47	0				0		Z	0	0	0	0	0	0	0	0	0	0	2509	3369	0
2	3	18	M-CSF	47	0				0		Z	0	0	0	0	0	0	0	0	0	0	2509	3489	0
2	4	18	M-CSF	47	0				0		X	189	1	0	0	726705	681.1	607.9	0	0	3845	2509	3609	0
2	5	18	M-CSF	47	0				0		X	282	1	0	0	1098108	1851.4	637.1	0	0	3894	2509	3729	0
2	6	18	M-CSF	47	0				0		X	279	1	0	0	1124370	297.3	663.4	0	0	4030	2509	3849	0
5	1	3	Mammaglobin	128	0	0	0	#DIV/0!	0		Z	0	0	0	0	0	0	0	0	0	0	713	5945	0
5	2	3	Mammaglobin	128	0				0		Z	0	0	0	0	0	0	0	0	0	0	713	6065	0
5	3	3	Mammaglobin	128	0				0		Z	0	0	0	0	0	0	0	0	0	0	713	6185	0
5	4	3	Mammaglobin	128	0				0		Z	0	0	0	0	0	0	0	0	0	0	713	6305	0
5	5	3	Mammaglobin	128	0				0		Z	0	0	0	0	0	0	0	0	0	0	713	6425	0
5	6	3	Mammaglobin	128	0				0		Z	0	0	0	0	0	0	0	0	0	0	713	6545	0
5	1	4	Mammaglobin B	129	0	0	0	#DIV/0!	0		Z	0	0	0	0	0	0	0	0	0	0	833	5945	0
5	2	4	Mammaglobin B	129	0				0		Z	0	0	0	0	0	0	0	0	0	0	833	6065	0
5	3	4	Mammaglobin B	129	0				0		Z	0	0	0	0	0	0	0	0	0	0	833	6185	0
5	4	4	Mammaglobin B	129	0				0		Z	0	0	0	0	0	0	0	0	0	0	833	6305	0
5	5	4	Mammaglobin B	129	0				0		Z	0	0	0	0	0	0	0	0	0	0	833	6425	0
5	6	4	Mammaglobin B	129	0				0		Z	0	0	0	0	0	0	0	0	0	0	833	6545	0
4	1	8	MCP-1/MCAF	101	0	0	0	#DIV/0!	0		Z	0	0	0	0	0	0	0	0	0	0	1319	5049	0
4	2	8	MCP-1/MCAF	101	0				0		Z	0	0	0	0	0	0	0	0	0	0	1319	5169	0
4	3	8	MCP-1/MCAF	101	0				0		Z	0	0	0	0	0	0	0	0	0	0	1319	5289	0
4	4	8	MCP-1/MCAF	101	0				0		Z	0	0	0	0	0	0	0	0	0	0	1319	5409	0
4	5	8	MCP-1/MCAF	101	0				0		Z	0	0	0	0	0	0	0	0	0	0	1319	5529	0
4	6	8	MCP-1/MCAF	101	0				0		Z	0	0	0	0	0	0	0	0	0	0	1319	5649	0
4	1	9	MCP-2	102	0	0	0	#DIV/0!	0		Z	0	0	0	0	0	0	0	0	0	0	1439	5049	0
4	2	9	MCP-2	102	0				0		Z	0	0	0	0	0	0	0	0	0	0	1439	5169	0
4	3	9	MCP-2	102	0				0		Z	0	0	0	0	0	0	0	0	0	0	1439	5289	0
4	4	9	MCP-2	102	0				0		Z	0	0	0	0	0	0	0	0	0	0	1439	5409	0
4	5	9	MCP-2	102	0				0		Z	0	0	0	0	0	0	0	0	0	0	1439	5529	0
4	6	9	MCP-2	102	0				0		Z	0	0	0	0	0	0	0	0	0	0	1439	5649	0
4	1	10	MCP-3	103	0	0	0	#DIV/0!	0		Z	0	0	0	0	0	0	0	0	0	0	1559	5049	0
4	2	10	MCP-3	103	0				0		Z	0	0	0	0	0	0	0	0	0	0	1559	5169	0
4	3	10	MCP-3	103	0				0		Z	0	0	0	0	0	0	0	0	0	0	1559	5289	0
4	4	10	MCP-3	103	0				0		Z	0	0	0	0	0	0	0	0	0	0	1559	5409	0
4	5	10	MCP-3	103	0				0		Z	0	0	0	0	0	0	0	0	0	0	1559	5529	0
4	6	10	MCP-3	103	0				0		Z	0	0	0	0	0	0	0	0	0	0	1559	5649	0
4	1	11	MCP-4	104	0	0	0	#DIV/0!	0		Z	0	0	0	0	0	0	0	0	0	0	1679	5049	0
4	2	11	MCP-4	104	0				0		Z	0	0	0	0	0	0	0	0	0	0	1679	5169	0
4	3	11	MCP-4	104	0				0		Z	0	0	0	0	0	0	0	0	0	0	1679	5289	0
4	4	11	MCP-4	104	0				0		Z	0	0	0	0	0	0	0	0	0	0	1679	5409	0
4	5	11	MCP-4	104	0				0		Z	0	0	0	0	0	0	0	0	0	0	1679	5529	0
4	6	11	MCP-4	104	0				0		Z	0	0	0	0	0	0	0	0	0	0	1679	5649	0
1	1	17	MER	14	0	0	0	#DIV/0!	0		Z	0	0	0	0	0	0	0	0	0	0	2397	2373	0
1	2	17	MER	14	0				0		Z	0	0	0	0	0	0	0	0	0	0	2397	2493	0
1	3	17	MER	14	0				0		Z	0	0	0	0	0	0	0	0	0	0	2397	2613	0
1	4	17	MER	14	0				0		Z	0	0	0	0	0	0	0	0	0	0	2397	2733	0
1	5	17	MER	14	0				0		Z	0	0	0	0	0	0	0	0	0	0	2397	2853	0
1	6	17	MER	14	0				0		Z	0	0	0	0	0	0	0	0	0	0	2397	2973	0
6	1	21	Metastasis-associated protein MTA1 (MAT1)	178	0	0	0	#DIV/0!	0		Z	0	0	0	0	0	0	0	0	0	0	2865	6841	0
6	2	21	Metastasis-associated protein MTA1 (MAT1)	178	0				0		Z	0	0	0	0	0	0	0	0	0	0	2865	6961	0
6	3	21	Metastasis-associated protein MTA1 (MAT1)	178	0				0		Z	0	0	0	0	0	0	0	0	0	0	2865	7081	0
6	4	21	Metastasis-associated protein MTA1 (MAT1)	178	0				0		Z	0	0	0	0	0	0	0	0	0	0	2865	7201	0
6	5	21	Metastasis-associated protein MTA1 (MAT1)	178	0				0		Z	0	0	0	0	0	0	0	0	0	0	2865	7321	0
6	6	21	Metastasis-associated protein MTA1 (MAT1)	178	0				0		Z	0	0	0	0	0	0	0	0	0	0	2865	7441	0
6	1	20	Mevalonate Kinase	177	0	0	0	#DIV/0!	0		Z	0	0	0	0	0	0	0	0	0	0	2745	6841	0
6	2	20	Mevalonate Kinase	177	0				0		Z	0	0	0	0	0	0	0	0	0	0	2745	6961	0
6	3	20	Mevalonate Kinase	177	0				0		Z	0	0	0	0	0	0	0	0	0	0	2745	7081	0
6	4	20	Mevalonate Kinase	177	0				0		Z	0	0	0	0	0	0	0	0	0	0	2745	7201	0
6	5	20	Mevalonate Kinase	177	0				0		Z	0	0	0	0	0	0	0	0	0	0	2745	7321	0
6	6	20	Mevalonate Kinase	177	0				0		Z	0	0	0	0	0	0	0	0	0	0	2745	7441	0
6	1	27	MGMT	184	0	292.667	716.884	2.44949	0		X	615	1	0	0	867150	588.9	163.7	0	0	1410	3585	6841	0
6	2	27	MGMT	184	1756				1756		C	777	1	0.0496	0.0496	1135974	948.1	143.2	1477047	1901	1462	3585	6961	0
6	3	27	MGMT	184	0				0		X	328	1	0	0	501840	584.8	188.7	0	0	1530	3585	7081	0
6	4	27	MGMT	184	0				0		X	722	1	0	0	1135706	794.9	154.3	0	0	1573	3585	7201	0
6	5	27	MGMT	184	0				0		X	778	1	0	0	1275142	819.6	187.6	0	0	1639	3585	7321	0
6	6	27	MGMT	184	0				0		X	495	1	0	0	835560	534.1	216.8	0	0	1688	3585	7441	0
4	1	12	MIG	105	0	0	0	#DIV/0!	0		Z	0	0	0	0	0	0	0	0	0	0	1799	5049	0
4	2	12	MIG	105	0				0		Z	0	0	0	0	0	0	0	0	0	0	1799	5169	0
4	3	12	MIG	105	0				0		Z	0	0	0	0	0	0	0	0	0	0	1799	5289	0
4	4	12	MIG	105	0				0		Z	0	0	0	0	0	0	0	0	0	0	1799	5409	0
4	5	12	MIG	105	0				0		Z	0	0	0	0	0	0	0	0	0	0	1799	5529	0
4	6	12	MIG	105	0				0		Z	0	0	0	0	0	0	0	0	0	0	1799	5649	0
4	1	13	MIP-1 alpha	106	0	0	0	#DIV/0!	0		Z	0	0	0	0	0	0	0	0	0	0	1919	5049	0
4	2	13	MIP-1 alpha	106	0				0		Z	0	0	0	0	0	0	0	0	0	0	1919	5169	0
4	3	13	MIP-1 alpha	106	0				0		Z	0	0	0	0	0	0	0	0	0	0	1919	5289	0
4	4	13	MIP-1 alpha	106	0				0		Z	0	0	0	0	0	0	0	0	0	0	1919	5409	0
4	5	13	MIP-1 alpha	106	0				0		Z	0	0	0	0	0	0	0	0	0	0	1919	5529	0
4	6	13	MIP-1 alpha	106	0				0		Z	0	0	0	0	0	0	0	0	0	0	1919	5649	0
4	1	14	MIP-1 beta	107	0	0	0	#DIV/0!	0		Z	0	0	0	0	0	0	0	0	0	0	2039	5049	0
4	2	14	MIP-1 beta	107	0				0		Z	0	0	0	0	0	0	0	0	0	0	2039	5169	0
4	3	14	MIP-1 beta	107	0				0		Z	0	0	0	0	0	0	0	0	0	0	2039	5289	0
4	4	14	MIP-1 beta	107	0				0		Z	0	0	0	0	0	0	0	0	0	0	2039	5409	0
4	5	14	MIP-1 beta	107	0				0		Z	0	0	0	0	0	0	0	0	0	0	2039	5529	0
4	6	14	MIP-1 beta	107	0				0		X	206	1	0	0	526742	696.9	277.4	0	0	2557	2039	5649	0
4	1	15	MIP-3	108	0	0	0	#DIV/0!	0		Z	0	0	0	0	0	0	0	0	0	0	2159	5049	0
4	2	15	MIP-3	108	0				0		Z	0	0	0	0	0	0	0	0	0	0	2159	5169	0
4	3	15	MIP-3	108	0				0		Z	0	0	0	0	0	0	0	0	0	0	2159	5289	0
4	4	15	MIP-3	108	0				0		Z	0	0	0	0	0	0	0	0	0	0	2159	5409	0
4	5	15	MIP-3	108	0				0		Z	0	0	0	0	0	0	0	0	0	0	2159	5529	0
4	6	15	MIP-3	108	0				0		X	436	1	0	0	1124008	901.3	363.9	0	0	2578	2159	5649	0
4	1	16	MIP-3 alpha	109	0	0	0	#DIV/0!	0		Z	0	0	0	0	0	0	0	0	0	0	2279	5049	0
4	2	16	MIP-3 alpha	109	0				0		Z	0	0	0	0	0	0	0	0	0	0	2279	5169	0
4	3	16	MIP-3 alpha	109	0				0		Z	0	0	0	0	0	0	0	0	0	0	2279	5289	0
4	4	16	MIP-3 alpha	109	0				0		Z	0	0	0	0	0	0	0	0	0	0	2279	5409	0
4	5	16	MIP-3 alpha	109	0				0		Z	0	0	0	0	0	0	0	0	0	0	2279	5529	0
4	6	16	MIP-3 alpha	109	0				0		Z	0	0	0	0	0	0	0	0	0	0	2279	5649	0
4	1	17	MIP-3 beta	110	0	0	0	#DIV/0!	0		Z	0	0	0	0	0	0	0	0	0	0	2399	5049	0
4	2	17	MIP-3 beta	110	0				0		Z	0	0	0	0	0	0	0	0	0	0	2399	5169	0
4	3	17	MIP-3 beta	110	0				0		Z	0	0	0	0	0	0	0	0	0	0	2399	5289	0
4	4	17	MIP-3 beta	110	0				0		Z	0	0	0	0	0	0	0	0	0	0	2399	5409	0
4	5	17	MIP-3 beta	110	0				0		Z	0	0	0	0	0	0	0	0	0	0	2399	5529	0
4	6	17	MIP-3 beta	110	0				0		Z	0	0	0	0	0	0	0	0	0	0	2399	5649	0
4	1	18	MIP-4	111	0	0	0	#DIV/0!	0		X	251	1	0	0	863942	1912.1	484.7	0	0	3442	2519	5049	0
4	2	18	MIP-4	111	0				0		X	287	1	0	0	966616	515	476.6	0	0	3368	2519	5169	0
4	3	18	MIP-4	111	0				0		X	180	1	0	0	602820	616.8	462.4	0	0	3349	2519	5289	0
4	4	18	MIP-4	111	0				0		Z	0	0	0	0	0	0	0	0	0	0	2519	5409	0
4	5	18	MIP-4	111	0				0		X	404	1	0	0	1254016	2091.7	402.5	0	0	3104	2519	5529	0
4	6	18	MIP-4	111	0				0		X	443	1	0	0	1275840	778.3	370.7	0	0	2880	2519	5649	0
4	1	19	MIP-5	112	0	0	0	#DIV/0!	0		Z	0	0	0	0	0	0	0	0	0	0	2639	5049	0
4	2	19	MIP-5	112	0				0		Z	0	0	0	0	0	0	0	0	0	0	2639	5169	0
4	3	19	MIP-5	112	0				0		Z	0	0	0	0	0	0	0	0	0	0	2639	5289	0
4	4	19	MIP-5	112	0				0		Z	0	0	0	0	0	0	0	0	0	0	2639	5409	0
4	5	19	MIP-5	112	0				0		Z	0	0	0	0	0	0	0	0	0	0	2639	5529	0
4	6	19	MIP-5	112	0				0		Z	0	0	0	0	0	0	0	0	0	0	2639	5649	0
6	1	28	MLH1	185	0	0	0	#DIV/0!	0		Z	0	0	0	0	0	0	0	0	0	0	3705	6841	0
6	2	28	MLH1	185	0				0		Z	0	0	0	0	0	0	0	0	0	0	3705	6961	0
6	3	28	MLH1	185	0				0		Z	0	0	0	0	0	0	0	0	0	0	3705	7081	0
6	4	28	MLH1	185	0				0		Z	0	0	0	0	0	0	0	0	0	0	3705	7201	0
6	5	28	MLH1	185	0				0		Z	0	0	0	0	0	0	0	0	0	0	3705	7321	0
6	6	28	MLH1	185	0				0		Z	0	0	0	0	0	0	0	0	0	0	3705	7441	0
6	1	29	MLH3	186	0	0	0	#DIV/0!	0		Z	0	0	0	0	0	0	0	0	0	0	3825	6841	0
6	2	29	MLH3	186	0				0		Z	0	0	0	0	0	0	0	0	0	0	3825	6961	0
6	3	29	MLH3	186	0				0		Z	0	0	0	0	0	0	0	0	0	0	3825	7081	0
6	4	29	MLH3	186	0				0		X	217	1	0	0	292516	955.5	309.8	0	0	1348	3825	7201	0
6	5	29	MLH3	186	0				0		Z	0	0	0	0	0	0	0	0	0	0	3825	7321	0
6	6	29	MLH3	186	0				0		Z	0	0	0	0	0	0	0	0	0	0	3825	7441	0
1	1	20	MLL	17	0	0	0	#DIV/0!	0		Z	0	0	0	0	0	0	0	0	0	0	2757	2373	0
1	2	20	MLL	17	0				0		Z	0	0	0	0	0	0	0	0	0	0	2757	2493	0
1	3	20	MLL	17	0				0		Z	0	0	0	0	0	0	0	0	0	0	2757	2613	0
1	4	20	MLL	17	0				0		Z	0	0	0	0	0	0	0	0	0	0	2757	2733	0
1	5	20	MLL	17	0				0		Z	0	0	0	0	0	0	0	0	0	0	2757	2853	0
1	6	20	MLL	17	0				0		Z	0	0	0	0	0	0	0	0	0	0	2757	2973	0
5	1	5	MMP-1	130	0	0	0	#DIV/0!	0		Z	0	0	0	0	0	0	0	0	0	0	953	5945	0
5	2	5	MMP-1	130	0				0		Z	0	0	0	0	0	0	0	0	0	0	953	6065	0
5	3	5	MMP-1	130	0				0		Z	0	0	0	0	0	0	0	0	0	0	953	6185	0
5	4	5	MMP-1	130	0				0		Z	0	0	0	0	0	0	0	0	0	0	953	6305	0
5	5	5	MMP-1	130	0				0		Z	0	0	0	0	0	0	0	0	0	0	953	6425	0
5	6	5	MMP-1	130	0				0		Z	0	0	0	0	0	0	0	0	0	0	953	6545	0
5	1	6	MMP-10	131	0	0	0	#DIV/0!	0		X	531	1	0	0	2728278	2486.1	569.2	0	0	5138	1073	5945	0
5	2	6	MMP-10	131	0				0		X	530	1	0	0	2646820	2357.2	506.4	0	0	4994	1073	6065	0
5	3	6	MMP-10	131	0				0		X	874	0.975	0	0	4017180	9636.6	453.5	0	0	4715	1073	6185	0
5	4	6	MMP-10	131	0				0		X	911	1	0	0	3686817	2309	360.4	0	0	4047	1073	6305	0
5	5	6	MMP-10	131	0				0		X	901	0.994	0	0	3297280	4626	389.1	0	0	3680	1073	6425	0
5	6	6	MMP-10	131	0				0		X	1068	1	0	0	3537216	1904.1	343.2	0	0	3312	1073	6545	0
5	1	7	MMP-11	132	0	0	0	#DIV/0!	0		Z	0	0	0	0	0	0	0	0	0	0	1193	5945	0
5	2	7	MMP-11	132	0				0		Z	0	0	0	0	0	0	0	0	0	0	1193	6065	0
5	3	7	MMP-11	132	0				0		Z	0	0	0	0	0	0	0	0	0	0	1193	6185	0
5	4	7	MMP-11	132	0				0		Z	0	0	0	0	0	0	0	0	0	0	1193	6305	0
5	5	7	MMP-11	132	0				0		Z	0	0	0	0	0	0	0	0	0	0	1193	6425	0
5	6	7	MMP-11	132	0				0		Z	0	0	0	0	0	0	0	0	0	0	1193	6545	0
5	1	8	MMP-13	133	0	0	0	#DIV/0!	0		Z	0	0	0	0	0	0	0	0	0	0	1313	5945	0
5	2	8	MMP-13	133	0				0		Z	0	0	0	0	0	0	0	0	0	0	1313	6065	0
5	3	8	MMP-13	133	0				0		Z	0	0	0	0	0	0	0	0	0	0	1313	6185	0
5	4	8	MMP-13	133	0				0		Z	0	0	0	0	0	0	0	0	0	0	1313	6305	0
5	5	8	MMP-13	133	0				0		Z	0	0	0	0	0	0	0	0	0	0	1313	6425	0
5	6	8	MMP-13	133	0				0		Z	0	0	0	0	0	0	0	0	0	0	1313	6545	0
5	1	9	MMP-14	134	0	0	0	#DIV/0!	0		Z	0	0	0	0	0	0	0	0	0	0	1433	5945	0
5	2	9	MMP-14	134	0				0		Z	0	0	0	0	0	0	0	0	0	0	1433	6065	0
5	3	9	MMP-14	134	0				0		Z	0	0	0	0	0	0	0	0	0	0	1433	6185	0
5	4	9	MMP-14	134	0				0		Z	0	0	0	0	0	0	0	0	0	0	1433	6305	0
5	5	9	MMP-14	134	0				0		Z	0	0	0	0	0	0	0	0	0	0	1433	6425	0
5	6	9	MMP-14	134	0				0		Z	0	0	0	0	0	0	0	0	0	0	1433	6545	0
5	1	10	MMP-15	135	0	0	0	#DIV/0!	0		X	208	1	0	0	833248	653.9	867.4	0	0	4006	1553	5945	0
5	2	10	MMP-15	135	0				0		Z	0	0	0	0	0	0	0	0	0	0	1553	6065	0
5	3	10	MMP-15	135	0				0		Z	0	0	0	0	0	0	0	0	0	0	1553	6185	0
5	4	10	MMP-15	135	0				0		Z	0	0	0	0	0	0	0	0	0	0	1553	6305	0
5	5	10	MMP-15	135	0				0		Z	0	0	0	0	0	0	0	0	0	0	1553	6425	0
5	6	10	MMP-15	135	0				0		Z	0	0	0	0	0	0	0	0	0	0	1553	6545	0
5	1	11	MMP-16	136	0	0	0	#DIV/0!	0		Z	0	0	0	0	0	0	0	0	0	0	1673	5945	0
5	2	11	MMP-16	136	0				0		Z	0	0	0	0	0	0	0	0	0	0	1673	6065	0
5	3	11	MMP-16	136	0				0		Z	0	0	0	0	0	0	0	0	0	0	1673	6185	0
5	4	11	MMP-16	136	0				0		Z	0	0	0	0	0	0	0	0	0	0	1673	6305	0
5	5	11	MMP-16	136	0				0		Z	0	0	0	0	0	0	0	0	0	0	1673	6425	0
5	6	11	MMP-16	136	0				0		Z	0	0	0	0	0	0	0	0	0	0	1673	6545	0
5	1	12	MMP-19	137	0	0	0	#DIV/0!	0		Z	0	0	0	0	0	0	0	0	0	0	1793	5945	0
5	2	12	MMP-19	137	0				0		Z	0	0	0	0	0	0	0	0	0	0	1793	6065	0
5	3	12	MMP-19	137	0				0		Z	0	0	0	0	0	0	0	0	0	0	1793	6185	0
5	4	12	MMP-19	137	0				0		Z	0	0	0	0	0	0	0	0	0	0	1793	6305	0
5	5	12	MMP-19	137	0				0		Z	0	0	0	0	0	0	0	0	0	0	1793	6425	0
5	6	12	MMP-19	137	0				0		Z	0	0	0	0	0	0	0	0	0	0	1793	6545	0
5	1	13	MMP-2	138	0	0	0	#DIV/0!	0		X	788	1	0	0	2320660	6302.9	301.7	0	0	2945	1913	5945	0
5	2	13	MMP-2	138	0				0		X	621	1	0	0	1874799	6567.3	288.5	0	0	3019	1913	6065	0
5	3	13	MMP-2	138	0				0		X	650	1	0	0	1956500	6699.4	280.5	0	0	3010	1913	6185	0
5	4	13	MMP-2	138	0				0		X	594	1	0	0	1748142	6175.7	291.3	0	0	2943	1913	6305	0
5	5	13	MMP-2	138	0				0		X	656	1	0	0	1922080	6064.5	272.1	0	0	2930	1913	6425	0
5	6	13	MMP-2	138	0				0		X	825	1	0	0	2350425	5259.1	250.2	0	0	2849	1913	6545	0
5	1	14	MMP-23	139	0	0	0	#DIV/0!	0		Z	0	0	0	0	0	0	0	0	0	0	2033	5945	0
5	2	14	MMP-23	139	0				0		Z	0	0	0	0	0	0	0	0	0	0	2033	6065	0
5	3	14	MMP-23	139	0				0		Z	0	0	0	0	0	0	0	0	0	0	2033	6185	0
5	4	14	MMP-23	139	0				0		Z	0	0	0	0	0	0	0	0	0	0	2033	6305	0
5	5	14	MMP-23	139	0				0		Z	0	0	0	0	0	0	0	0	0	0	2033	6425	0
5	6	14	MMP-23	139	0				0		Z	0	0	0	0	0	0	0	0	0	0	2033	6545	0
5	1	15	MMP-3	140	0	0	0	#DIV/0!	0		Z	0	0	0	0	0	0	0	0	0	0	2153	5945	0
5	2	15	MMP-3	140	0				0		Z	0	0	0	0	0	0	0	0	0	0	2153	6065	0
5	3	15	MMP-3	140	0				0		Z	0	0	0	0	0	0	0	0	0	0	2153	6185	0
5	4	15	MMP-3	140	0				0		Z	0	0	0	0	0	0	0	0	0	0	2153	6305	0
5	5	15	MMP-3	140	0				0		Z	0	0	0	0	0	0	0	0	0	0	2153	6425	0
5	6	15	MMP-3	140	0				0		Z	0	0	0	0	0	0	0	0	0	0	2153	6545	0
5	1	16	MMP-7	141	0	0	0	#DIV/0!	0		Z	0	0	0	0	0	0	0	0	0	0	2273	5945	0
5	2	16	MMP-7	141	0				0		X	271	1	0	0	626010	1598.4	484.1	0	0	2310	2273	6065	0
5	3	16	MMP-7	141	0				0		Z	0	0	0	0	0	0	0	0	0	0	2273	6185	0
5	4	16	MMP-7	141	0				0		Z	0	0	0	0	0	0	0	0	0	0	2273	6305	0
5	5	16	MMP-7	141	0				0		Z	0	0	0	0	0	0	0	0	0	0	2273	6425	0
5	6	16	MMP-7	141	0				0		Z	0	0	0	0	0	0	0	0	0	0	2273	6545	0
5	1	17	MMP-8	142	0	0	0	#DIV/0!	0		X	420	1	0	0	903000	367	364.2	0	0	2150	2393	5945	0
5	2	17	MMP-8	142	0				0		Z	0	0	0	0	0	0	0	0	0	0	2393	6065	0
5	3	17	MMP-8	142	0				0		Z	0	0	0	0	0	0	0	0	0	0	2393	6185	0
5	4	17	MMP-8	142	0				0		Z	0	0	0	0	0	0	0	0	0	0	2393	6305	0
5	5	17	MMP-8	142	0				0		Z	0	0	0	0	0	0	0	0	0	0	2393	6425	0
5	6	17	MMP-8	142	0				0		Z	0	0	0	0	0	0	0	0	0	0	2393	6545	0
5	1	18	MMP-9	143	0	0	0	#DIV/0!	0		Z	0	0	0	0	0	0	0	0	0	0	2513	5945	0
5	2	18	MMP-9	143	0				0		Z	0	0	0	0	0	0	0	0	0	0	2513	6065	0
5	3	18	MMP-9	143	0				0		Z	0	0	0	0	0	0	0	0	0	0	2513	6185	0
5	4	18	MMP-9	143	0				0		Z	0	0	0	0	0	0	0	0	0	0	2513	6305	0
5	5	18	MMP-9	143	0				0		Z	0	0	0	0	0	0	0	0	0	0	2513	6425	0
5	6	18	MMP-9	143	0				0		Z	0	0	0	0	0	0	0	0	0	0	2513	6545	0
6	1	30	MSH2	187	0	0	0	#DIV/0!	0		X	201	1	0	0	332655	1156.3	239	0	0	1655	3945	6841	0
6	2	30	MSH2	187	0				0		Z	0	0	0	0	0	0	0	0	0	0	3945	6961	0
6	3	30	MSH2	187	0				0		X	190	1	0	0	297730	1064.4	219	0	0	1567	3945	7081	0
6	4	30	MSH2	187	0				0		Z	0	0	0	0	0	0	0	0	0	0	3945	7201	0
6	5	30	MSH2	187	0				0		X	200	1	0	0	306600	1087.7	176	0	0	1533	3945	7321	0
6	6	30	MSH2	187	0				0		Z	0	0	0	0	0	0	0	0	0	0	3945	7441	0
6	1	31	MSH3	188	0	0	0	#DIV/0!	0		Z	0	0	0	0	0	0	0	0	0	0	4065	6841	0
6	2	31	MSH3	188	0				0		Z	0	0	0	0	0	0	0	0	0	0	4065	6961	0
6	3	31	MSH3	188	0				0		Z	0	0	0	0	0	0	0	0	0	0	4065	7081	0
6	4	31	MSH3	188	0				0		Z	0	0	0	0	0	0	0	0	0	0	4065	7201	0
6	5	31	MSH3	188	0				0		Z	0	0	0	0	0	0	0	0	0	0	4065	7321	0
6	6	31	MSH3	188	0				0		Z	0	0	0	0	0	0	0	0	0	0	4065	7441	0
6	1	32	MSH6	189	0	0	0	#DIV/0!	0		Z	0	0	0	0	0	0	0	0	0	0	4185	6841	0
6	2	32	MSH6	189	0				0		Z	0	0	0	0	0	0	0	0	0	0	4185	6961	0
6	3	32	MSH6	189	0				0		Z	0	0	0	0	0	0	0	0	0	0	4185	7081	0
6	4	32	MSH6	189	0				0		Z	0	0	0	0	0	0	0	0	0	0	4185	7201	0
6	5	32	MSH6	189	0				0		Z	0	0	0	0	0	0	0	0	0	0	4185	7321	0
6	6	32	MSH6	189	0				0		Z	0	0	0	0	0	0	0	0	0	0	4185	7441	0
6	1	23	Mucin-13 (MUC13)	180	0	0	0	#DIV/0!	0		Z	0	0	0	0	0	0	0	0	0	0	3105	6841	0
6	2	23	Mucin-13 (MUC13)	180	0				0		X	184	1	0	0	368552	1298.9	315.9	0	0	2003	3105	6961	0
6	3	23	Mucin-13 (MUC13)	180	0				0		Z	0	0	0	0	0	0	0	0	0	0	3105	7081	0
6	4	23	Mucin-13 (MUC13)	180	0				0		Z	0	0	0	0	0	0	0	0	0	0	3105	7201	0
6	5	23	Mucin-13 (MUC13)	180	0				0		Z	0	0	0	0	0	0	0	0	0	0	3105	7321	0
6	6	23	Mucin-13 (MUC13)	180	0				0		Z	0	0	0	0	0	0	0	0	0	0	3105	7441	0
6	1	25	Mucin-14	182	0	0	0	#DIV/0!	0		Z	0	0	0	0	0	0	0	0	0	0	3345	6841	0
6	2	25	Mucin-14	182	0				0		Z	0	0	0	0	0	0	0	0	0	0	3345	6961	0
6	3	25	Mucin-14	182	0				0		Z	0	0	0	0	0	0	0	0	0	0	3345	7081	0
6	4	25	Mucin-14	182	0				0		Z	0	0	0	0	0	0	0	0	0	0	3345	7201	0
6	5	25	Mucin-14	182	0				0		X	186	1	0	0	341682	648.6	389.7	0	0	1837	3345	7321	0
6	6	25	Mucin-14	182	0				0		Z	0	0	0	0	0	0	0	0	0	0	3345	7441	0
2	1	4	MUM1	33	0	0	0	#DIV/0!	0		X	545	0.965	0	0	2969796	7050.4	427.1	0	0	5646	829	3249	0
2	2	4	MUM1	33	0				0		X	465	1	0	0	2557500	1373.2	408.5	0	0	5500	829	3369	0
2	3	4	MUM1	33	0				0		X	641	1	0	0	3354353	912.4	454.4	0	0	5233	829	3489	0
2	4	4	MUM1	33	0				0		X	694	1	0	0	3440158	2836.6	373.1	0	0	4957	829	3609	0
2	5	4	MUM1	33	0				0		X	938	1	0	0	4462066	2168.7	374.6	0	0	4757	829	3729	0
2	6	4	MUM1	33	0				0		X	752	1	0	0	3483264	1434.8	389.8	0	0	4632	829	3849	0
7	1	1	MUTYH	190	0	0	0	#DIV/0!	0		X	259	1	0	0	1192695	529.5	1003.6	0	0	4605	473	7757	0
7	2	1	MUTYH	190	0				0		X	343	1	0	0	1781542	400.5	1147.7	0	0	5194	473	7877	0
7	3	1	MUTYH	190	0				0		Z	0	0	0	0	0	0	0	0	0	0	473	7997	0
7	4	1	MUTYH	190	0				0		Z	0	0	0	0	0	0	0	0	0	0	473	8117	0
7	5	1	MUTYH	190	0				0		Z	0	0	0	0	0	0	0	0	0	0	473	8237	0
7	6	1	MUTYH	190	0				0		X	794	1	0	0	5107802	1157.2	1568	0	0	6433	473	8357	0
6	1	14	MYC	171	0	0	0	#DIV/0!	0		Z	0	0	0	0	0	0	0	0	0	0	2025	6841	0
6	2	14	MYC	171	0				0		Z	0	0	0	0	0	0	0	0	0	0	2025	6961	0
6	3	14	MYC	171	0				0		Z	0	0	0	0	0	0	0	0	0	0	2025	7081	0
6	4	14	MYC	171	0				0		Z	0	0	0	0	0	0	0	0	0	0	2025	7201	0
6	5	14	MYC	171	0				0		Z	0	0	0	0	0	0	0	0	0	0	2025	7321	0
6	6	14	MYC	171	0				0		Z	0	0	0	0	0	0	0	0	0	0	2025	7441	0
1	1	25	Myeloperoxidase (MPO)	22	0	0	0	#DIV/0!	0		Z	0	0	0	0	0	0	0	0	0	0	3357	2373	0
1	2	25	Myeloperoxidase (MPO)	22	0				0		X	253	1	0	0	1016048	505.1	720.1	0	0	4016	3357	2493	0
1	3	25	Myeloperoxidase (MPO)	22	0				0		Z	0	0	0	0	0	0	0	0	0	0	3357	2613	0
1	4	25	Myeloperoxidase (MPO)	22	0				0		Z	0	0	0	0	0	0	0	0	0	0	3357	2733	0
1	5	25	Myeloperoxidase (MPO)	22	0				0		Z	0	0	0	0	0	0	0	0	0	0	3357	2853	0
1	6	25	Myeloperoxidase (MPO)	22	0				0		Z	0	0	0	0	0	0	0	0	0	0	3357	2973	0
1	1	13	Myoglobin	10	0	0	0	#DIV/0!	0		Z	0	0	0	0	0	0	0	0	0	0	1917	2373	0
1	2	13	Myoglobin	10	0				0		Z	0	0	0	0	0	0	0	0	0	0	1917	2493	0
1	3	13	Myoglobin	10	0				0		Z	0	0	0	0	0	0	0	0	0	0	1917	2613	0
1	4	13	Myoglobin	10	0				0		Z	0	0	0	0	0	0	0	0	0	0	1917	2733	0
1	5	13	Myoglobin	10	0				0		Z	0	0	0	0	0	0	0	0	0	0	1917	2853	0
1	6	13	Myoglobin	10	0				0		Z	0	0	0	0	0	0	0	0	0	0	1917	2973	0
1	1	26	Myostatin	23	0	0	0	#DIV/0!	0		Z	0	0	0	0	0	0	0	0	0	0	3477	2373	0
1	2	26	Myostatin	23	0				0		X	390	1	0	0	1589250	1089.5	425.7	0	0	4075	3477	2493	0
1	3	26	Myostatin	23	0				0		X	369	1	0	0	1501092	919.4	404.1	0	0	4068	3477	2613	0
1	4	26	Myostatin	23	0				0		X	296	1	0	0	1218632	877.4	421.3	0	0	4117	3477	2733	0
1	5	26	Myostatin	23	0				0		X	206	0.995	0	0	810365	2023.3	397.7	0	0	3953	3477	2853	0
1	6	26	Myostatin	23	0				0		X	364	1	0	0	1383564	1070.1	348.1	0	0	3801	3477	2973	0
8	1	29	Negative Control	N	0	0	0	#DIV/0!	0		Z	0	0	0	0	0	0	0	0	0	0	3837	8631	0
8	2	29	Negative Control	N	0				0		Z	0	0	0	0	0	0	0	0	0	0	3837	8751	0
8	3	29	Negative Control	N	0				0		Z	0	0	0	0	0	0	0	0	0	0	3837	8871	0
8	4	29	Negative Control	N	0				0		Z	0	0	0	0	0	0	0	0	0	0	3837	8991	0
8	5	29	Negative Control	N	0				0		X	349	1	0	0	734296	1160.9	590.1	0	0	2104	3837	9111	0
8	6	29	Negative Control	N	0				0		Z	0	0	0	0	0	0	0	0	0	0	3837	9231	0
8	1	16	Neuron-Specific Enolase	237	0	0	0	#DIV/0!	0		Z	0	0	0	0	0	0	0	0	0	0	2277	8631	0
8	2	16	Neuron-Specific Enolase	237	0				0		Z	0	0	0	0	0	0	0	0	0	0	2277	8751	0
8	3	16	Neuron-Specific Enolase	237	0				0		Z	0	0	0	0	0	0	0	0	0	0	2277	8871	0
8	4	16	Neuron-Specific Enolase	237	0				0		Z	0	0	0	0	0	0	0	0	0	0	2277	8991	0
8	5	16	Neuron-Specific Enolase	237	0				0		Z	0	0	0	0	0	0	0	0	0	0	2277	9111	0
8	6	16	Neuron-Specific Enolase	237	0				0		Z	0	0	0	0	0	0	0	0	0	0	2277	9231	0
2	1	2	Neuronal Growth Factor Receptor (NGFR)	31	0	0	0	#DIV/0!	0		Z	0	0	0	0	0	0	0	0	0	0	589	3249	0
2	2	2	Neuronal Growth Factor Receptor (NGFR)	31	0				0		Z	0	0	0	0	0	0	0	0	0	0	589	3369	0
2	3	2	Neuronal Growth Factor Receptor (NGFR)	31	0				0		Z	0	0	0	0	0	0	0	0	0	0	589	3489	0
2	4	2	Neuronal Growth Factor Receptor (NGFR)	31	0				0		Z	0	0	0	0	0	0	0	0	0	0	589	3609	0
2	5	2	Neuronal Growth Factor Receptor (NGFR)	31	0				0		Z	0	0	0	0	0	0	0	0	0	0	589	3729	0
2	6	2	Neuronal Growth Factor Receptor (NGFR)	31	0				0		Z	0	0	0	0	0	0	0	0	0	0	589	3849	0
5	1	19	Osteopontin	144	0	0	0	#DIV/0!	0		X	450	1	0	0	984600	1203.5	418	0	0	2188	2633	5945	0
5	2	19	Osteopontin	144	0				0		X	507	1	0	0	1043406	1344.1	391.6	0	0	2058	2633	6065	0
5	3	19	Osteopontin	144	0				0		X	529	1	0	0	1088682	1479.9	389.5	0	0	2058	2633	6185	0
5	4	19	Osteopontin	144	0				0		X	520	1	0	0	1046760	1445.4	453.2	0	0	2013	2633	6305	0
5	5	19	Osteopontin	144	0				0		X	468	1	0	0	988416	1284	452.2	0	0	2112	2633	6425	0
5	6	19	Osteopontin	144	0				0		X	456	1	0	0	994080	1183	477.6	0	0	2180	2633	6545	0
6	1	15	p53	172	0	0	0	#DIV/0!	0		Z	0	0	0	0	0	0	0	0	0	0	2145	6841	0
6	2	15	p53	172	0				0		Z	0	0	0	0	0	0	0	0	0	0	2145	6961	0
6	3	15	p53	172	0				0		Z	0	0	0	0	0	0	0	0	0	0	2145	7081	0
6	4	15	p53	172	0				0		Z	0	0	0	0	0	0	0	0	0	0	2145	7201	0
6	5	15	p53	172	0				0		Z	0	0	0	0	0	0	0	0	0	0	2145	7321	0
6	6	15	p53	172	0				0		Z	0	0	0	0	0	0	0	0	0	0	2145	7441	0
5	1	20	Pax-5	145	3076	3037.5	269.957	0.0888747	3076		C	980	1	0.24989	0.24989	2156980	2534.3	197.1	3760659	3837	2201	2753	5945	0
5	2	20	Pax-5	145	3270				3270		C	944	1	0.23913	0.23913	2034320	2551.4	202.6	3801045	4027	2155	2753	6065	0
5	3	20	Pax-5	145	3212				3212		C	971	1	0.21022	0.21022	2042013	2323.2	204.3	3759823	3872	2103	2753	6185	0
5	4	20	Pax-5	145	3207				3207		C	923	1	0.27139	0.27139	1863537	2503.7	317.2	3619826	3922	2019	2753	6305	0
5	5	20	Pax-5	145	2904				2904		C	889	1	0.21156	0.21156	1857121	2256.8	283.4	3174573	3571	2089	2753	6425	0
5	6	20	Pax-5	145	2556				2556		C	877	1	0.18997	0.18997	1823283	2067.4	263.4	2818971	3214	2079	2753	6545	0
2	1	19	PDGF-AA	48	0	0	0	#DIV/0!	0		Z	0	0	0	0	0	0	0	0	0	0	2629	3249	0
2	2	19	PDGF-AA	48	0				0		X	187	1	0	0	658240	456.5	544.2	0	0	3520	2629	3369	0
2	3	19	PDGF-AA	48	0				0		Z	0	0	0	0	0	0	0	0	0	0	2629	3489	0
2	4	19	PDGF-AA	48	0				0		X	250	1	0	0	895250	504.8	452.4	0	0	3581	2629	3609	0
2	5	19	PDGF-AA	48	0				0		X	230	1	0	0	831680	648.3	448.1	0	0	3616	2629	3729	0
2	6	19	PDGF-AA	48	0				0		Z	0	0	0	0	0	0	0	0	0	0	2629	3849	0
2	1	20	PDGF-BB	49	0	0	0	#DIV/0!	0		X	191	1	0	0	712621	451.9	775.5	0	0	3731	2749	3249	0
2	2	20	PDGF-BB	49	0				0		Z	0	0	0	0	0	0	0	0	0	0	2749	3369	0
2	3	20	PDGF-BB	49	0				0		X	274	1	0	0	970508	431	719.6	0	0	3542	2749	3489	0
2	4	20	PDGF-BB	49	0				0		X	356	1	0	0	1272344	451.5	727.8	0	0	3574	2749	3609	0
2	5	20	PDGF-BB	49	0				0		Z	0	0	0	0	0	0	0	0	0	0	2749	3729	0
2	6	20	PDGF-BB	49	0				0		Z	0	0	0	0	0	0	0	0	0	0	2749	3849	0
5	1	21	PDGFB	146	0	0	0	#DIV/0!	0		Z	0	0	0	0	0	0	0	0	0	0	2873	5945	0
5	2	21	PDGFB	146	0				0		Z	0	0	0	0	0	0	0	0	0	0	2873	6065	0
5	3	21	PDGFB	146	0				0		Z	0	0	0	0	0	0	0	0	0	0	2873	6185	0
5	4	21	PDGFB	146	0				0		Z	0	0	0	0	0	0	0	0	0	0	2873	6305	0
5	5	21	PDGFB	146	0				0		Z	0	0	0	0	0	0	0	0	0	0	2873	6425	0
5	6	21	PDGFB	146	0				0		Z	0	0	0	0	0	0	0	0	0	0	2873	6545	0
5	1	22	PDGFR alpha	147	0	0	0	#DIV/0!	0		X	508	1	0	0	1055624	1084.1	274	0	0	2078	2993	5945	0
5	2	22	PDGFR alpha	147	0				0		Z	0	0	0	0	0	0	0	0	0	0	2993	6065	0
5	3	22	PDGFR alpha	147	0				0		X	230	1	0	0	444820	891.7	266.8	0	0	1934	2993	6185	0
5	4	22	PDGFR alpha	147	0				0		X	233	1	0	0	431516	1060.2	279.5	0	0	1852	2993	6305	0
5	5	22	PDGFR alpha	147	0				0		X	188	1	0	0	359644	970.9	265.1	0	0	1913	2993	6425	0
5	6	22	PDGFR alpha	147	0				0		Z	0	0	0	0	0	0	0	0	0	0	2993	6545	0
1	1	31	PDGFR beta	28	0	0	0	#DIV/0!	0		Z	0	0	0	0	0	0	0	0	0	0	4077	2373	0
1	2	31	PDGFR beta	28	0				0		Z	0	0	0	0	0	0	0	0	0	0	4077	2493	0
1	3	31	PDGFR beta	28	0				0		Z	0	0	0	0	0	0	0	0	0	0	4077	2613	0
1	4	31	PDGFR beta	28	0				0		Z	0	0	0	0	0	0	0	0	0	0	4077	2733	0
1	5	31	PDGFR beta	28	0				0		Z	0	0	0	0	0	0	0	0	0	0	4077	2853	0
1	6	31	PDGFR beta	28	0				0		Z	0	0	0	0	0	0	0	0	0	0	4077	2973	0
1	1	15	PECAM-1/CD31	12	0	0	0	#DIV/0!	0		Z	0	0	0	0	0	0	0	0	0	0	2157	2373	0
1	2	15	PECAM-1/CD31	12	0				0		Z	0	0	0	0	0	0	0	0	0	0	2157	2493	0
1	3	15	PECAM-1/CD31	12	0				0		Z	0	0	0	0	0	0	0	0	0	0	2157	2613	0
1	4	15	PECAM-1/CD31	12	0				0		Z	0	0	0	0	0	0	0	0	0	0	2157	2733	0
1	5	15	PECAM-1/CD31	12	0				0		Z	0	0	0	0	0	0	0	0	0	0	2157	2853	0
1	6	15	PECAM-1/CD31	12	0				0		Z	0	0	0	0	0	0	0	0	0	0	2157	2973	0
7	1	28	PKM2	217	0	0	0	#DIV/0!	0		Z	0	0	0	0	0	0	0	0	0	0	3713	7757	0
7	2	28	PKM2	217	0				0		Z	0	0	0	0	0	0	0	0	0	0	3713	7877	0
7	3	28	PKM2	217	0				0		Z	0	0	0	0	0	0	0	0	0	0	3713	7997	0
7	4	28	PKM2	217	0				0		Z	0	0	0	0	0	0	0	0	0	0	3713	8117	0
7	5	28	PKM2	217	0				0		Z	0	0	0	0	0	0	0	0	0	0	3713	8237	0
7	6	28	PKM2	217	0				0		Z	0	0	0	0	0	0	0	0	0	0	3713	8357	0
4	1	21	Placenta Growth Factor-1 (PIGF-1)	114	0	0	0	#DIV/0!	0		X	632	1	0	0	2023032	931.6	409.1	0	0	3201	2879	5049	0
4	2	21	Placenta Growth Factor-1 (PIGF-1)	114	0				0		X	634	1	0	0	2025630	852.8	402.1	0	0	3195	2879	5169	0
4	3	21	Placenta Growth Factor-1 (PIGF-1)	114	0				0		X	601	1	0	0	1843868	844.1	415.5	0	0	3068	2879	5289	0
4	4	21	Placenta Growth Factor-1 (PIGF-1)	114	0				0		X	654	1	0	0	1948920	995.7	339.1	0	0	2980	2879	5409	0
4	5	21	Placenta Growth Factor-1 (PIGF-1)	114	0				0		X	697	1	0	0	2031755	1068.4	274.5	0	0	2915	2879	5529	0
4	6	21	Placenta Growth Factor-1 (PIGF-1)	114	0				0		X	747	1	0	0	2016153	934.7	257.5	0	0	2699	2879	5649	0
8	1	17	Plasminogen	238	0	0	0	#DIV/0!	0		Z	0	0	0	0	0	0	0	0	0	0	2397	8631	0
8	2	17	Plasminogen	238	0				0		Z	0	0	0	0	0	0	0	0	0	0	2397	8751	0
8	3	17	Plasminogen	238	0				0		X	281	1	0	0	1185539	639.1	801	0	0	4219	2397	8871	0
8	4	17	Plasminogen	238	0				0		Z	0	0	0	0	0	0	0	0	0	0	2397	8991	0
8	5	17	Plasminogen	238	0				0		Z	0	0	0	0	0	0	0	0	0	0	2397	9111	0
8	6	17	Plasminogen	238	0				0		Z	0	0	0	0	0	0	0	0	0	0	2397	9231	0
4	1	20	Plasminogen Activator Inhibitor-1 (PAI-1)	113	10045	10184	1523.42	0.14959	10045		C	1403	1	0.48421	0.48421	4684617	2883	460.4	14412181	10272	3339	2759	5049	0
4	2	20	Plasminogen Activator Inhibitor-1 (PAI-1)	113	9376				9376		C	1461	1	0.53102	0.53102	4850520	2326.6	410.5	14015952	9593	3320	2759	5169	0
4	3	20	Plasminogen Activator Inhibitor-1 (PAI-1)	113	8553				8553		C	1483	1	0.51776	0.51776	4720389	1988.2	367.9	13010668	8773	3183	2759	5289	0
4	4	20	Plasminogen Activator Inhibitor-1 (PAI-1)	113	9072				9072		C	1434	1	0.54244	0.54244	4270452	2192	285.4	13416872	9356	2978	2759	5409	0
4	5	20	Plasminogen Activator Inhibitor-1 (PAI-1)	113	11692				11692		C	1499	1	0.66066	0.66066	4499998	2130.2	233	17655258	11778	3002	2759	5529	0
4	6	20	Plasminogen Activator Inhibitor-1 (PAI-1)	113	12366				12366		C	1465	1	0.6129	0.6129	4071235	2617.3	252.8	18518565	12641	2779	2759	5649	0
1	1	1	Positive Marker	P	11962	13620.2	946.279	0.0694763	11962		C	1569	0.995	0.60023	0.60023	9303560	11235.2	603.3	25996775	16654	5960	477	2373	0
1	2	1	Positive Marker	P	14249				14249		C	1547	0.986	0.58038	0.58038	9207950	10640.8	650.1	27315615	17912	6038	477	2493	0
1	3	1	Positive Marker	P	15297				15297		C	1520	0.974	0.63919	0.63919	8736419	10200.1	649.1	27533214	18591	5899	477	2613	0
1	4	1	Positive Marker	P	14916				14916		C	1557	0.975	0.59619	0.59619	9067014	10579.5	591.5	28282064	18631	5973	477	2733	0
1	5	1	Positive Marker	P	13671				13671		C	1541	0.985	0.60865	0.60865	8865120	10596.1	572.6	26466634	17435	5840	477	2853	0
1	6	1	Positive Marker	P	13698				13698		C	1536	0.988	0.59446	0.59446	8651451	10612.1	572.2	26643653	17563	5703	477	2973	0
8	1	32	Positive Marker	P	12196			#DIV/0!	12196		C	1385	1	0.59612	0.59612	2689670	10789	229.1	22411580	16182	1942	4197	8631	0
8	2	32	Positive Marker	P	13466				13466		C	1489	0.999	0.6795	0.6795	3013200	10510.2	206.9	25626693	17222	2025	4197	8751	0
8	3	32	Positive Marker	P	13435				13435		C	1472	1	0.70142	0.70142	2973440	10717.5	227.6	25173180	17101	2020	4197	8871	0
8	4	32	Positive Marker	P	13289				13289		C	1449	1	0.70349	0.70349	2855979	10045.4	212.9	24018446	16576	1971	4197	8991	0
8	5	32	Positive Marker	P	13564				13564		C	1465	0.997	0.66502	0.66502	2876200	10356.6	222.8	24809127	16993	1970	4197	9111	0
8	6	32	Positive Marker	P	13699				13699		C	1433	0.999	0.747	0.747	2866864	9922	233.2	24248007	16933	2002	4197	9231	0
7	1	20	Prolactin	209	0	0	0	#DIV/0!	0		X	329	1	0	0	978446	896.4	589	0	0	2974	2753	7757	0
7	2	20	Prolactin	209	0				0		Z	0	0	0	0	0	0	0	0	0	0	2753	7877	0
7	3	20	Prolactin	209	0				0		Z	0	0	0	0	0	0	0	0	0	0	2753	7997	0
7	4	20	Prolactin	209	0				0		X	437	1	0	0	1399274	920.5	667.2	0	0	3202	2753	8117	0
7	5	20	Prolactin	209	0				0		X	254	1	0	0	817880	315.1	777.1	0	0	3220	2753	8237	0
7	6	20	Prolactin	209	0				0		Z	0	0	0	0	0	0	0	0	0	0	2753	8357	0
5	1	23	Prostate Apoptosis Response protein-4 (Par-4)	148	0	0	0	#DIV/0!	0		Z	0	0	0	0	0	0	0	0	0	0	3113	5945	0
5	2	23	Prostate Apoptosis Response protein-4 (Par-4)	148	0				0		Z	0	0	0	0	0	0	0	0	0	0	3113	6065	0
5	3	23	Prostate Apoptosis Response protein-4 (Par-4)	148	0				0		Z	0	0	0	0	0	0	0	0	0	0	3113	6185	0
5	4	23	Prostate Apoptosis Response protein-4 (Par-4)	148	0				0		Z	0	0	0	0	0	0	0	0	0	0	3113	6305	0
5	5	23	Prostate Apoptosis Response protein-4 (Par-4)	148	0				0		Z	0	0	0	0	0	0	0	0	0	0	3113	6425	0
5	6	23	Prostate Apoptosis Response protein-4 (Par-4)	148	0				0		X	179	1	0	0	313787	634.1	393.1	0	0	1753	3113	6545	0
5	1	24	Prostate Stem Cell Antigen	149	0	0	0	#DIV/0!	0		Z	0	0	0	0	0	0	0	0	0	0	3233	5945	0
5	2	24	Prostate Stem Cell Antigen	149	0				0		Z	0	0	0	0	0	0	0	0	0	0	3233	6065	0
5	3	24	Prostate Stem Cell Antigen	149	0				0		Z	0	0	0	0	0	0	0	0	0	0	3233	6185	0
5	4	24	Prostate Stem Cell Antigen	149	0				0		Z	0	0	0	0	0	0	0	0	0	0	3233	6305	0
5	5	24	Prostate Stem Cell Antigen	149	0				0		Z	0	0	0	0	0	0	0	0	0	0	3233	6425	0
5	6	24	Prostate Stem Cell Antigen	149	0				0		Z	0	0	0	0	0	0	0	0	0	0	3233	6545	0
7	1	12	PSA-ACT	201	0	0	0	#DIV/0!	0		Z	0	0	0	0	0	0	0	0	0	0	1793	7757	0
7	2	12	PSA-ACT	201	0				0		Z	0	0	0	0	0	0	0	0	0	0	1793	7877	0
7	3	12	PSA-ACT	201	0				0		Z	0	0	0	0	0	0	0	0	0	0	1793	7997	0
7	4	12	PSA-ACT	201	0				0		Z	0	0	0	0	0	0	0	0	0	0	1793	8117	0
7	5	12	PSA-ACT	201	0				0		Z	0	0	0	0	0	0	0	0	0	0	1793	8237	0
7	6	12	PSA-ACT	201	0				0		Z	0	0	0	0	0	0	0	0	0	0	1793	8357	0
1	1	6	PTEN	3	0	0	0	#DIV/0!	0		Z	0	0	0	0	0	0	0	0	0	0	1077	2373	0
1	2	6	PTEN	3	0				0		X	263	1	0	0	1315526	1374.5	1147.3	0	0	5002	1077	2493	0
1	3	6	PTEN	3	0				0		Z	0	0	0	0	0	0	0	0	0	0	1077	2613	0
1	4	6	PTEN	3	0				0		Z	0	0	0	0	0	0	0	0	0	0	1077	2733	0
1	5	6	PTEN	3	0				0		Z	0	0	0	0	0	0	0	0	0	0	1077	2853	0
1	6	6	PTEN	3	0				0		Z	0	0	0	0	0	0	0	0	0	0	1077	2973	0
1	1	28	R-spondin 1	25	0	0	0	#DIV/0!	0		Z	0	0	0	0	0	0	0	0	0	0	3717	2373	0
1	2	28	R-spondin 1	25	0				0		X	187	1	0	0	750805	323.2	797.7	0	0	4015	3717	2493	0
1	3	28	R-spondin 1	25	0				0		Z	0	0	0	0	0	0	0	0	0	0	3717	2613	0
1	4	28	R-spondin 1	25	0				0		X	408	1	0	0	1588344	1992.1	739.2	0	0	3893	3717	2733	0
1	5	28	R-spondin 1	25	0				0		Z	0	0	0	0	0	0	0	0	0	0	3717	2853	0
1	6	28	R-spondin 1	25	0				0		Z	0	0	0	0	0	0	0	0	0	0	3717	2973	0
2	1	21	RANTES	50	3127	2653.83	269.577	0.10158	3127		C	1134	1	0.15428	0.15428	4460022	1811.7	494.4	3877074	3419	3933	2869	3249	0
2	2	21	RANTES	50	2667				2667		C	1220	1	0.14203	0.14203	4801920	1402.2	443.1	3562639	2920	3936	2869	3369	0
2	3	21	RANTES	50	2505				2505		C	1188	1	0.13349	0.13349	4546476	1394.3	411.7	3406994	2868	3827	2869	3489	0
2	4	21	RANTES	50	2728				2728		C	1129	1	0.14639	0.14639	4372617	1403.2	414.5	3410617	3021	3873	2869	3609	0
2	5	21	RANTES	50	2564				2564		C	1167	1	0.11756	0.11756	4533795	1193	433.8	3185923	2730	3885	2869	3729	0
2	6	21	RANTES	50	2332				2332		C	1234	1	0.1163	0.1163	4745964	1324	451	3341906	2708	3846	2869	3849	0
4	1	22	Resistin	115	2975	2985.33	135.125	0.0452628	2975		C	983	1	0.16796	0.16796	3227189	2031	284.3	3318012	3375	3283	2999	5049	0
4	2	22	Resistin	115	2917				2917		C	1001	1	0.14431	0.14431	3258255	2125.3	322	3427349	3424	3255	2999	5169	0
4	3	22	Resistin	115	2866				2866		C	1123	0.999	0.21234	0.21234	3334584	2350.1	315.6	3915031	3489	2972	2999	5289	0
4	4	22	Resistin	115	2997				2997		C	1045	1	0.21568	0.21568	3025275	1871	272.3	3667273	3509	2895	2999	5409	0
4	5	22	Resistin	115	2913				2913		C	1081	1	0.25759	0.25759	3103551	1910.3	225.2	3736531	3457	2871	2999	5529	0
4	6	22	Resistin	115	3244				3244		C	1255	0.998	0.30035	0.30035	3332980	2316.7	226.3	4890658	3903	2660	2999	5649	0
1	1	19	RET	16	0	0	0	#DIV/0!	0		Z	0	0	0	0	0	0	0	0	0	0	2637	2373	0
1	2	19	RET	16	0				0		X	189	1	0	0	808353	2111.5	565.3	0	0	4277	2637	2493	0
1	3	19	RET	16	0				0		Z	0	0	0	0	0	0	0	0	0	0	2637	2613	0
1	4	19	RET	16	0				0		Z	0	0	0	0	0	0	0	0	0	0	2637	2733	0
1	5	19	RET	16	0				0		Z	0	0	0	0	0	0	0	0	0	0	2637	2853	0
1	6	19	RET	16	0				0		Z	0	0	0	0	0	0	0	0	0	0	2637	2973	0
8	1	6	Retinoblastoma (Rb)	227	0	0	0	#DIV/0!	0		Z	0	0	0	0	0	0	0	0	0	0	1077	8631	0
8	2	6	Retinoblastoma (Rb)	227	0				0		Z	0	0	0	0	0	0	0	0	0	0	1077	8751	0
8	3	6	Retinoblastoma (Rb)	227	0				0		Z	0	0	0	0	0	0	0	0	0	0	1077	8871	0
8	4	6	Retinoblastoma (Rb)	227	0				0		Z	0	0	0	0	0	0	0	0	0	0	1077	8991	0
8	5	6	Retinoblastoma (Rb)	227	0				0		Z	0	0	0	0	0	0	0	0	0	0	1077	9111	0
8	6	6	Retinoblastoma (Rb)	227	0				0		Z	0	0	0	0	0	0	0	0	0	0	1077	9231	0
1	1	14	S 100A10/P11	11	0	0	0	#DIV/0!	0		Z	0	0	0	0	0	0	0	0	0	0	2037	2373	0
1	2	14	S 100A10/P11	11	0				0		Z	0	0	0	0	0	0	0	0	0	0	2037	2493	0
1	3	14	S 100A10/P11	11	0				0		X	481	1	0	0	2322268	642.7	734.9	0	0	4828	2037	2613	0
1	4	14	S 100A10/P11	11	0				0		Z	0	0	0	0	0	0	0	0	0	0	2037	2733	0
1	5	14	S 100A10/P11	11	0				0		Z	0	0	0	0	0	0	0	0	0	0	2037	2853	0
1	6	14	S 100A10/P11	11	0				0		X	184	1	0	0	825608	773.6	605.7	0	0	4487	2037	2973	0
1	1	18	S 100B	15	0	0	0	#DIV/0!	0		X	204	1	0	0	933912	335.5	807.9	0	0	4578	2517	2373	0
1	2	18	S 100B	15	0				0		Z	0	0	0	0	0	0	0	0	0	0	2517	2493	0
1	3	18	S 100B	15	0				0		Z	0	0	0	0	0	0	0	0	0	0	2517	2613	0
1	4	18	S 100B	15	0				0		Z	0	0	0	0	0	0	0	0	0	0	2517	2733	0
1	5	18	S 100B	15	0				0		Z	0	0	0	0	0	0	0	0	0	0	2517	2853	0
1	6	18	S 100B	15	0				0		Z	0	0	0	0	0	0	0	0	0	0	2517	2973	0
5	1	25	S100 A1	150	0	0	0	#DIV/0!	0		X	217	1	0	0	401016	432.5	307.4	0	0	1848	3353	5945	0
5	2	25	S100 A1	150	0				0		Z	0	0	0	0	0	0	0	0	0	0	3353	6065	0
5	3	25	S100 A1	150	0				0		Z	0	0	0	0	0	0	0	0	0	0	3353	6185	0
5	4	25	S100 A1	150	0				0		Z	0	0	0	0	0	0	0	0	0	0	3353	6305	0
5	5	25	S100 A1	150	0				0		Z	0	0	0	0	0	0	0	0	0	0	3353	6425	0
5	6	25	S100 A1	150	0				0		Z	0	0	0	0	0	0	0	0	0	0	3353	6545	0
2	1	32	sCD40-Ligand	61	0	0	0	#DIV/0!	0		Z	0	0	0	0	0	0	0	0	0	0	4189	3249	0
2	2	32	sCD40-Ligand	61	0				0		X	212	1	0	0	839308	427.6	825.4	0	0	3959	4189	3369	0
2	3	32	sCD40-Ligand	61	0				0		Z	0	0	0	0	0	0	0	0	0	0	4189	3489	0
2	4	32	sCD40-Ligand	61	0				0		X	1294	1	0	0	3971286	573.8	722	0	0	3069	4189	3609	0
2	5	32	sCD40-Ligand	61	0				0		X	513	1	0	0	1790370	424.3	719.1	0	0	3490	4189	3729	0
2	6	32	sCD40-Ligand	61	0				0		X	345	1	0	0	1159200	285.9	695.4	0	0	3360	4189	3849	0
2	1	23	sFas Ligand/Apo1L	52	0	0	0	#DIV/0!	0		X	393	1	0	0	1341309	496.7	811.4	0	0	3413	3109	3249	0
2	2	23	sFas Ligand/Apo1L	52	0				0		X	306	1	0	0	1046214	247.2	787.6	0	0	3419	3109	3369	0
2	3	23	sFas Ligand/Apo1L	52	0				0		X	593	1	0	0	2001375	324.6	794.4	0	0	3375	3109	3489	0
2	4	23	sFas Ligand/Apo1L	52	0				0		X	283	1	0	0	978614	406.9	815.3	0	0	3458	3109	3609	0
2	5	23	sFas Ligand/Apo1L	52	0				0		X	585	1	0	0	2008305	310.4	827.6	0	0	3433	3109	3729	0
2	6	23	sFas Ligand/Apo1L	52	0				0		X	602	1	0	0	2046800	610.5	813.1	0	0	3400	3109	3849	0
2	1	24	sIL-2R alpha	53	5016	4257	426.72	0.10024	5016		C	1276	1	0.29434	0.29434	4499176	5171.5	306.8	8996812	7051	3526	3229	3249	0
2	2	24	sIL-2R alpha	53	4446				4446		C	1301	1	0.36188	0.36188	4600336	4819.5	286.5	8295131	6376	3536	3229	3369	0
2	3	24	sIL-2R alpha	53	4141				4141		C	1361	1	0.32192	0.32192	4666869	4971.3	288.9	8270445	6077	3429	3229	3489	0
2	4	24	sIL-2R alpha	53	4051				4051		C	1268	1	0.32589	0.32589	4465896	4366.5	310.3	7259248	5725	3522	3229	3609	0
2	5	24	sIL-2R alpha	53	4097				4097		C	1290	1	0.31837	0.31837	4560150	4600.6	324.7	7553152	5855	3535	3229	3729	0
2	6	24	sIL-2R alpha	53	3791				3791		C	1302	1	0.27476	0.27476	4650744	5021.7	348.3	7785443	5980	3572	3229	3849	0
1	1	21	SRC	18	0	0	0	#DIV/0!	0		Z	0	0	0	0	0	0	0	0	0	0	2877	2373	0
1	2	21	SRC	18	0				0		X	185	1	0	0	764050	757.6	638.2	0	0	4130	2877	2493	0
1	3	21	SRC	18	0				0		X	258	1	0	0	1031742	749.2	645.8	0	0	3999	2877	2613	0
1	4	21	SRC	18	0				0		Z	0	0	0	0	0	0	0	0	0	0	2877	2733	0
1	5	21	SRC	18	0				0		Z	0	0	0	0	0	0	0	0	0	0	2877	2853	0
1	6	21	SRC	18	0				0		X	207	1	0	0	848907	815.5	658.7	0	0	4101	2877	2973	0
2	1	22	Stem Cell Factor (SCF)	51	0	0	0	#DIV/0!	0		X	312	1	0	0	1167504	991.4	853.9	0	0	3742	2989	3249	0
2	2	22	Stem Cell Factor (SCF)	51	0				0		X	290	1	0	0	1058210	253.9	846.5	0	0	3649	2989	3369	0
2	3	22	Stem Cell Factor (SCF)	51	0				0		X	233	1	0	0	822956	423.8	830.4	0	0	3532	2989	3489	0
2	4	22	Stem Cell Factor (SCF)	51	0				0		X	288	1	0	0	1046592	396.1	834.9	0	0	3634	2989	3609	0
2	5	22	Stem Cell Factor (SCF)	51	0				0		Z	0	0	0	0	0	0	0	0	0	0	2989	3729	0
2	6	22	Stem Cell Factor (SCF)	51	0				0		Z	0	0	0	0	0	0	0	0	0	0	2989	3849	0
2	1	25	sTNF-receptor	54	0	0	0	#DIV/0!	0		Z	0	0	0	0	0	0	0	0	0	0	3349	3249	0
2	2	25	sTNF-receptor	54	0				0		X	177	1	0	0	640386	717.3	496.7	0	0	3618	3349	3369	0
2	3	25	sTNF-receptor	54	0				0		Z	0	0	0	0	0	0	0	0	0	0	3349	3489	0
2	4	25	sTNF-receptor	54	0				0		Z	0	0	0	0	0	0	0	0	0	0	3349	3609	0
2	5	25	sTNF-receptor	54	0				0		X	245	1	0	0	839615	394.9	459.5	0	0	3427	3349	3729	0
2	6	25	sTNF-receptor	54	0				0		X	320	1	0	0	1111680	506	473.8	0	0	3474	3349	3849	0
2	1	26	sTNF-receptor II	55	0	0	0	#DIV/0!	0		X	418	1	0	0	1488498	969.7	639.4	0	0	3561	3469	3249	0
2	2	26	sTNF-receptor II	55	0				0		X	318	1	0	0	1124448	795.3	593.9	0	0	3536	3469	3369	0
2	3	26	sTNF-receptor II	55	0				0		X	438	1	0	0	1523364	1014.4	588	0	0	3478	3469	3489	0
2	4	26	sTNF-receptor II	55	0				0		Z	0	0	0	0	0	0	0	0	0	0	3469	3609	0
2	5	26	sTNF-receptor II	55	0				0		X	178	1	0	0	603598	716.1	564.9	0	0	3391	3469	3729	0
2	6	26	sTNF-receptor II	55	0				0		X	460	1	0	0	1582860	1084.2	570.8	0	0	3441	3469	3849	0
4	1	23	sTRAIL Receptor-2	116	0	0	0	#DIV/0!	0		X	606	1	0	0	1804668	486.9	418.1	0	0	2978	3119	5049	0
4	2	23	sTRAIL Receptor-2	116	0				0		X	577	1	0	0	1698688	615.1	425.7	0	0	2944	3119	5169	0
4	3	23	sTRAIL Receptor-2	116	0				0		X	348	1	0	0	983448	446.5	405	0	0	2826	3119	5289	0
4	4	23	sTRAIL Receptor-2	116	0				0		Z	0	0	0	0	0	0	0	0	0	0	3119	5409	0
4	5	23	sTRAIL Receptor-2	116	0				0		X	506	1	0	0	1336852	1045.7	374	0	0	2642	3119	5529	0
4	6	23	sTRAIL Receptor-2	116	0				0		X	522	1	0	0	1302912	560.1	327	0	0	2496	3119	5649	0
4	1	24	sTRAIL/APO2L	117	0	0	0	#DIV/0!	0		X	461	1	0	0	1319382	303	596.7	0	0	2862	3239	5049	0
4	2	24	sTRAIL/APO2L	117	0				0		X	186	1	0	0	547398	218.1	586.3	0	0	2943	3239	5169	0
4	3	24	sTRAIL/APO2L	117	0				0		Z	0	0	0	0	0	0	0	0	0	0	3239	5289	0
4	4	24	sTRAIL/APO2L	117	0				0		Z	0	0	0	0	0	0	0	0	0	0	3239	5409	0
4	5	24	sTRAIL/APO2L	117	0				0		Z	0	0	0	0	0	0	0	0	0	0	3239	5529	0
4	6	24	sTRAIL/APO2L	117	0				0		X	203	1	0	0	503846	4007.1	477.4	0	0	2482	3239	5649	0
8	1	3	TAG 72/CA72-4	224	0	0	0	#DIV/0!	0		Z	0	0	0	0	0	0	0	0	0	0	717	8631	0
8	2	3	TAG 72/CA72-4	224	0				0		Z	0	0	0	0	0	0	0	0	0	0	717	8751	0
8	3	3	TAG 72/CA72-4	224	0				0		Z	0	0	0	0	0	0	0	0	0	0	717	8871	0
8	4	3	TAG 72/CA72-4	224	0				0		Z	0	0	0	0	0	0	0	0	0	0	717	8991	0
8	5	3	TAG 72/CA72-4	224	0				0		Z	0	0	0	0	0	0	0	0	0	0	717	9111	0
8	6	3	TAG 72/CA72-4	224	0				0		Z	0	0	0	0	0	0	0	0	0	0	717	9231	0
7	1	21	Testosterone	210	32925	14502.5	10422.1	0.718639	32925		C	1072	0.952	0.46714	0.46714	3126302	14519.4	368.6	32993960	32315	3062	2873	7757	0
7	2	21	Testosterone	210	21126				21126		C	1305	0.971	0.46014	0.46014	4023992	14093	362.4	31092395	24540	3176	2873	7877	0
7	3	21	Testosterone	210	7901				7901		C	1311	0.993	0.40726	0.40726	4459350	10406.9	375.6	15611970	11991	3425	2873	7997	0
7	4	21	Testosterone	210	7113				7113		C	1326	0.995	0.33529	0.33529	4648156	10716.6	393.3	14539202	11023	3524	2873	8117	0
7	5	21	Testosterone	210	9498				9498		C	1377	0.959	0.43142	0.43142	4583870	10349.3	384	17477937	13231	3470	2873	8237	0
7	6	21	Testosterone	210	8452				8452		C	1367	0.984	0.42223	0.42223	4940185	10633.9	352.8	16858643	12534	3673	2873	8357	0
4	1	25	TGF alpha	118	0	0	0	#DIV/0!	0		X	867	1	0	0	2456211	880.7	446.9	0	0	2833	3359	5049	0
4	2	25	TGF alpha	118	0				0		X	661	1	0	0	1871952	728.4	386.4	0	0	2832	3359	5169	0
4	3	25	TGF alpha	118	0				0		X	707	1	0	0	1980307	776.1	351.7	0	0	2801	3359	5289	0
4	4	25	TGF alpha	118	0				0		X	531	1	0	0	1456002	657.6	354.9	0	0	2742	3359	5409	0
4	5	25	TGF alpha	118	0				0		X	761	1	0	0	2015889	724.7	356.6	0	0	2649	3359	5529	0
4	6	25	TGF alpha	118	0				0		X	793	1	0	0	1977742	806.2	347.6	0	0	2494	3359	5649	0
5	1	26	TGF beta Receptor II	151	0	0	0	#DIV/0!	0		Z	0	0	0	0	0	0	0	0	0	0	3473	5945	0
5	2	26	TGF beta Receptor II	151	0				0		Z	0	0	0	0	0	0	0	0	0	0	3473	6065	0
5	3	26	TGF beta Receptor II	151	0				0		Z	0	0	0	0	0	0	0	0	0	0	3473	6185	0
5	4	26	TGF beta Receptor II	151	0				0		Z	0	0	0	0	0	0	0	0	0	0	3473	6305	0
5	5	26	TGF beta Receptor II	151	0				0		Z	0	0	0	0	0	0	0	0	0	0	3473	6425	0
5	6	26	TGF beta Receptor II	151	0				0		Z	0	0	0	0	0	0	0	0	0	0	3473	6545	0
5	1	27	TGF beta Receptor III	152	0	0	0	#DIV/0!	0		Z	0	0	0	0	0	0	0	0	0	0	3593	5945	0
5	2	27	TGF beta Receptor III	152	0				0		Z	0	0	0	0	0	0	0	0	0	0	3593	6065	0
5	3	27	TGF beta Receptor III	152	0				0		Z	0	0	0	0	0	0	0	0	0	0	3593	6185	0
5	4	27	TGF beta Receptor III	152	0				0		X	443	1	0	0	696396	1182.3	205.6	0	0	1572	3593	6305	0
5	5	27	TGF beta Receptor III	152	0				0		X	258	1	0	0	365844	1143	181	0	0	1418	3593	6425	0
5	6	27	TGF beta Receptor III	152	0				0		X	315	1	0	0	430920	1214.7	170.5	0	0	1368	3593	6545	0
4	1	26	TGF beta1	119	5009	3787.33	707.043	0.186686	5009		C	1139	0.989	0.32626	0.32626	3303684	12664.4	329.4	11881052	10552	2934	3479	5049	0
4	2	26	TGF beta1	119	3836				3836		C	1162	0.994	0.27345	0.27345	3348345	12227.3	288	10647567	9219	2899	3479	5169	0
4	3	26	TGF beta1	119	2892				2892		C	1101	0.988	0.21906	0.21906	2996352	13620.8	323.7	10375838	9537	2754	3479	5289	0
4	4	26	TGF beta1	119	3404				3404		C	1130	0.982	0.25734	0.25734	3008100	13141.2	302.1	10454680	9419	2710	3479	5409	0
4	5	26	TGF beta1	119	3624				3624		C	1133	0.997	0.29754	0.29754	2918790	12346.5	332.2	10106892	8944	2583	3479	5529	0
4	6	26	TGF beta1	119	3959				3959		C	1133	1	0.35418	0.35418	2730530	9576	314.1	8753747	7726	2410	3479	5649	0
5	1	28	TGF beta2	153	0	0	0	#DIV/0!	0		X	179	1	0	0	349229	991.8	403.5	0	0	1951	3713	5945	0
5	2	28	TGF beta2	153	0				0		X	456	1	0	0	893760	979.3	368.3	0	0	1960	3713	6065	0
5	3	28	TGF beta2	153	0				0		X	437	1	0	0	789659	1482.3	325.2	0	0	1807	3713	6185	0
5	4	28	TGF beta2	153	0				0		X	489	1	0	0	794625	897.4	299.4	0	0	1625	3713	6305	0
5	5	28	TGF beta2	153	0				0		X	385	1	0	0	565565	955.2	282.1	0	0	1469	3713	6425	0
5	6	28	TGF beta2	153	0				0		X	431	1	0	0	623657	882.4	256	0	0	1447	3713	6545	0
5	1	29	TGF beta3	154	0	0	0	#DIV/0!	0		Z	0	0	0	0	0	0	0	0	0	0	3833	5945	0
5	2	29	TGF beta3	154	0				0		Z	0	0	0	0	0	0	0	0	0	0	3833	6065	0
5	3	29	TGF beta3	154	0				0		X	188	1	0	0	369608	958.4	448	0	0	1966	3833	6185	0
5	4	29	TGF beta3	154	0				0		Z	0	0	0	0	0	0	0	0	0	0	3833	6305	0
5	5	29	TGF beta3	154	0				0		Z	0	0	0	0	0	0	0	0	0	0	3833	6425	0
5	6	29	TGF beta3	154	0				0		Z	0	0	0	0	0	0	0	0	0	0	3833	6545	0
8	1	18	Thrombospondin-1	239	43024	44919.7	1258.77	0.0280226	43024		C	1530	0.973	0.72854	0.72854	6646896	10015.2	555.3	62913536	42252	4464	2517	8631	0
8	2	18	Thrombospondin-1	239	45888				45888		C	1603	0.941	0.81695	0.81695	6938308	8357.3	455.7	69297212	45953	4601	2517	8751	0
8	3	18	Thrombospondin-1	239	46687				46687		C	1577	0.928	0.91723	0.91723	6693408	7810.2	501	68251928	46620	4572	2517	8871	0
8	4	18	Thrombospondin-1	239	44672				44672		C	1530	0.964	0.86082	0.86082	6777625	8146.8	423.4	65425738	44356	4595	2517	8991	0
8	5	18	Thrombospondin-1	239	44499				44499		C	1554	0.97	0.81456	0.81456	6799572	7840.1	385.2	67450539	44728	4509	2517	9111	0
8	6	18	Thrombospondin-1	239	44748				44748		C	1476	0.963	0.70607	0.70607	6224094	9237.7	377.8	62921054	44248	4377	2517	9231	0
8	1	4	Thyroglobulin	225	0	0	0	#DIV/0!	0		X	811	1	0	0	5265012	2010.4	1067.5	0	0	6492	837	8631	0
8	2	4	Thyroglobulin	225	0				0		X	1004	1	0	0	6577204	2131.2	602.6	0	0	6551	837	8751	0
8	3	4	Thyroglobulin	225	0				0		X	962	0.999	0	0	6350288	2105.7	585.7	0	0	6608	837	8871	0
8	4	4	Thyroglobulin	225	0				0		X	1049	0.998	0	0	6911247	2156.9	587.3	0	0	6601	837	8991	0
8	5	4	Thyroglobulin	225	0				0		X	969	1	0	0	6319818	2558.5	632.5	0	0	6522	837	9111	0
8	6	4	Thyroglobulin	225	0				0		X	940	1	0	0	6290480	1965.5	614.5	0	0	6692	837	9231	0
5	1	30	Thyroid Hormone Receptor alpha	155	0	0	0	#DIV/0!	0		X	210	1	0	0	540750	846.2	373.6	0	0	2575	3953	5945	0
5	2	30	Thyroid Hormone Receptor alpha	155	0				0		Z	0	0	0	0	0	0	0	0	0	0	3953	6065	0
5	3	30	Thyroid Hormone Receptor alpha	155	0				0		Z	0	0	0	0	0	0	0	0	0	0	3953	6185	0
5	4	30	Thyroid Hormone Receptor alpha	155	0				0		Z	0	0	0	0	0	0	0	0	0	0	3953	6305	0
5	5	30	Thyroid Hormone Receptor alpha	155	0				0		Z	0	0	0	0	0	0	0	0	0	0	3953	6425	0
5	6	30	Thyroid Hormone Receptor alpha	155	0				0		Z	0	0	0	0	0	0	0	0	0	0	3953	6545	0
5	1	31	Thyroid Hormone Receptor beta	156	0	0	0	#DIV/0!	0		Z	0	0	0	0	0	0	0	0	0	0	4073	5945	0
5	2	31	Thyroid Hormone Receptor beta	156	0				0		Z	0	0	0	0	0	0	0	0	0	0	4073	6065	0
5	3	31	Thyroid Hormone Receptor beta	156	0				0		Z	0	0	0	0	0	0	0	0	0	0	4073	6185	0
5	4	31	Thyroid Hormone Receptor beta	156	0				0		Z	0	0	0	0	0	0	0	0	0	0	4073	6305	0
5	5	31	Thyroid Hormone Receptor beta	156	0				0		Z	0	0	0	0	0	0	0	0	0	0	4073	6425	0
5	6	31	Thyroid Hormone Receptor beta	156	0				0		Z	0	0	0	0	0	0	0	0	0	0	4073	6545	0
7	1	22	Thyroid Stimulating Hormone (TSH)	211	0	0	0	#DIV/0!	0		Z	0	0	0	0	0	0	0	0	0	0	2993	7757	0
7	2	22	Thyroid Stimulating Hormone (TSH)	211	0				0		Z	0	0	0	0	0	0	0	0	0	0	2993	7877	0
7	3	22	Thyroid Stimulating Hormone (TSH)	211	0				0		Z	0	0	0	0	0	0	0	0	0	0	2993	7997	0
7	4	22	Thyroid Stimulating Hormone (TSH)	211	0				0		Z	0	0	0	0	0	0	0	0	0	0	2993	8117	0
7	5	22	Thyroid Stimulating Hormone (TSH)	211	0				0		Z	0	0	0	0	0	0	0	0	0	0	2993	8237	0
7	6	22	Thyroid Stimulating Hormone (TSH)	211	0				0		Z	0	0	0	0	0	0	0	0	0	0	2993	8357	0
5	1	32	TIMP-1	157	0	0	0	#DIV/0!	0		X	216	1	0	0	624024	1042.5	366.2	0	0	2889	4193	5945	0
5	2	32	TIMP-1	157	0				0		Z	0	0	0	0	0	0	0	0	0	0	4193	6065	0
5	3	32	TIMP-1	157	0				0		X	292	1	0	0	775844	1330	321.7	0	0	2657	4193	6185	0
5	4	32	TIMP-1	157	0				0		Z	0	0	0	0	0	0	0	0	0	0	4193	6305	0
5	5	32	TIMP-1	157	0				0		Z	0	0	0	0	0	0	0	0	0	0	4193	6425	0
5	6	32	TIMP-1	157	0				0		Z	0	0	0	0	0	0	0	0	0	0	4193	6545	0
6	1	1	TIMP-2	158	0	0	0	#DIV/0!	0		Z	0	0	0	0	0	0	0	0	0	0	465	6841	0
6	2	1	TIMP-2	158	0				0		Z	0	0	0	0	0	0	0	0	0	0	465	6961	0
6	3	1	TIMP-2	158	0				0		Z	0	0	0	0	0	0	0	0	0	0	465	7081	0
6	4	1	TIMP-2	158	0				0		Z	0	0	0	0	0	0	0	0	0	0	465	7201	0
6	5	1	TIMP-2	158	0				0		Z	0	0	0	0	0	0	0	0	0	0	465	7321	0
6	6	1	TIMP-2	158	0				0		Z	0	0	0	0	0	0	0	0	0	0	465	7441	0
6	1	2	TIMP-3	159	0	0	0	#DIV/0!	0		Z	0	0	0	0	0	0	0	0	0	0	585	6841	0
6	2	2	TIMP-3	159	0				0		Z	0	0	0	0	0	0	0	0	0	0	585	6961	0
6	3	2	TIMP-3	159	0				0		Z	0	0	0	0	0	0	0	0	0	0	585	7081	0
6	4	2	TIMP-3	159	0				0		Z	0	0	0	0	0	0	0	0	0	0	585	7201	0
6	5	2	TIMP-3	159	0				0		Z	0	0	0	0	0	0	0	0	0	0	585	7321	0
6	6	2	TIMP-3	159	0				0		Z	0	0	0	0	0	0	0	0	0	0	585	7441	0
6	1	5	TIMP-4	162	0	0	0	#DIV/0!	0		Z	0	0	0	0	0	0	0	0	0	0	945	6841	0
6	2	5	TIMP-4	162	0				0		Z	0	0	0	0	0	0	0	0	0	0	945	6961	0
6	3	5	TIMP-4	162	0				0		Z	0	0	0	0	0	0	0	0	0	0	945	7081	0
6	4	5	TIMP-4	162	0				0		Z	0	0	0	0	0	0	0	0	0	0	945	7201	0
6	5	5	TIMP-4	162	0				0		Z	0	0	0	0	0	0	0	0	0	0	945	7321	0
6	6	5	TIMP-4	162	0				0		Z	0	0	0	0	0	0	0	0	0	0	945	7441	0
2	1	27	TNF-alpha	56	0	0	0	#DIV/0!	0		Z	0	0	0	0	0	0	0	0	0	0	3589	3249	0
2	2	27	TNF-alpha	56	0				0		Z	0	0	0	0	0	0	0	0	0	0	3589	3369	0
2	3	27	TNF-alpha	56	0				0		X	289	1	0	0	979710	1037.7	410.8	0	0	3390	3589	3489	0
2	4	27	TNF-alpha	56	0				0		Z	0	0	0	0	0	0	0	0	0	0	3589	3609	0
2	5	27	TNF-alpha	56	0				0		X	184	1	0	0	634616	618.2	415.2	0	0	3449	3589	3729	0
2	6	27	TNF-alpha	56	0				0		X	195	1	0	0	667485	1176.4	431.2	0	0	3423	3589	3849	0
2	1	28	TNF-beta	57	0	0	0	#DIV/0!	0		X	361	1	0	0	1246533	853.2	575.5	0	0	3453	3709	3249	0
2	2	28	TNF-beta	57	0				0		Z	0	0	0	0	0	0	0	0	0	0	3709	3369	0
2	3	28	TNF-beta	57	0				0		X	233	1	0	0	771929	824.3	572.4	0	0	3313	3709	3489	0
2	4	28	TNF-beta	57	0				0		X	232	1	0	0	776968	914.9	583.5	0	0	3349	3709	3609	0
2	5	28	TNF-beta	57	0				0		X	217	1	0	0	725648	996	560	0	0	3344	3709	3729	0
2	6	28	TNF-beta	57	0				0		X	430	1	0	0	1397500	1075.3	548.8	0	0	3250	3709	3849	0
7	1	11	Total PSA	200	0	0	0	#DIV/0!	0		Z	0	0	0	0	0	0	0	0	0	0	1673	7757	0
7	2	11	Total PSA	200	0				0		Z	0	0	0	0	0	0	0	0	0	0	1673	7877	0
7	3	11	Total PSA	200	0				0		Z	0	0	0	0	0	0	0	0	0	0	1673	7997	0
7	4	11	Total PSA	200	0				0		Z	0	0	0	0	0	0	0	0	0	0	1673	8117	0
7	5	11	Total PSA	200	0				0		Z	0	0	0	0	0	0	0	0	0	0	1673	8237	0
7	6	11	Total PSA	200	0				0		Z	0	0	0	0	0	0	0	0	0	0	1673	8357	0
6	1	6	TRADD	163	0	0	0	#DIV/0!	0		Z	0	0	0	0	0	0	0	0	0	0	1065	6841	0
6	2	6	TRADD	163	0				0		Z	0	0	0	0	0	0	0	0	0	0	1065	6961	0
6	3	6	TRADD	163	0				0		Z	0	0	0	0	0	0	0	0	0	0	1065	7081	0
6	4	6	TRADD	163	0				0		Z	0	0	0	0	0	0	0	0	0	0	1065	7201	0
6	5	6	TRADD	163	0				0		Z	0	0	0	0	0	0	0	0	0	0	1065	7321	0
6	6	6	TRADD	163	0				0		Z	0	0	0	0	0	0	0	0	0	0	1065	7441	0
8	1	19	Transferrin	240	0	0	0	#DIV/0!	0		X	339	1	0	0	1273962	767.4	983.4	0	0	3758	2637	8631	0
8	2	19	Transferrin	240	0				0		Z	0	0	0	0	0	0	0	0	0	0	2637	8751	0
8	3	19	Transferrin	240	0				0		X	493	1	0	0	1793041	961.5	1038.2	0	0	3637	2637	8871	0
8	4	19	Transferrin	240	0				0		Z	0	0	0	0	0	0	0	0	0	0	2637	8991	0
8	5	19	Transferrin	240	0				0		Z	0	0	0	0	0	0	0	0	0	0	2637	9111	0
8	6	19	Transferrin	240	0				0		Z	0	0	0	0	0	0	0	0	0	0	2637	9231	0
1	1	29	TrkA	26	0	0	0	#DIV/0!	0		Z	0	0	0	0	0	0	0	0	0	0	3837	2373	0
1	2	29	TrkA	26	0				0		Z	0	0	0	0	0	0	0	0	0	0	3837	2493	0
1	3	29	TrkA	26	0				0		Z	0	0	0	0	0	0	0	0	0	0	3837	2613	0
1	4	29	TrkA	26	0				0		Z	0	0	0	0	0	0	0	0	0	0	3837	2733	0
1	5	29	TrkA	26	0				0		Z	0	0	0	0	0	0	0	0	0	0	3837	2853	0
1	6	29	TrkA	26	0				0		Z	0	0	0	0	0	0	0	0	0	0	3837	2973	0
6	1	22	TSH1	179	0	0	0	#DIV/0!	0		Z	0	0	0	0	0	0	0	0	0	0	2985	6841	0
6	2	22	TSH1	179	0				0		Z	0	0	0	0	0	0	0	0	0	0	2985	6961	0
6	3	22	TSH1	179	0				0		Z	0	0	0	0	0	0	0	0	0	0	2985	7081	0
6	4	22	TSH1	179	0				0		Z	0	0	0	0	0	0	0	0	0	0	2985	7201	0
6	5	22	TSH1	179	0				0		Z	0	0	0	0	0	0	0	0	0	0	2985	7321	0
6	6	22	TSH1	179	0				0		X	263	1	0	0	650136	1110.4	499.7	0	0	2472	2985	7441	0
6	1	24	TSH2	181	0	0	0	#DIV/0!	0		X	323	1	0	0	565573	1601.6	217	0	0	1751	3225	6841	0
6	2	24	TSH2	181	0				0		X	188	1	0	0	349116	1731.2	257.1	0	0	1857	3225	6961	0
6	3	24	TSH2	181	0				0		X	211	1	0	0	403854	1378.7	256.8	0	0	1914	3225	7081	0
6	4	24	TSH2	181	0				0		Z	0	0	0	0	0	0	0	0	0	0	3225	7201	0
6	5	24	TSH2	181	0				0		Z	0	0	0	0	0	0	0	0	0	0	3225	7321	0
6	6	24	TSH2	181	0				0		X	223	1	0	0	468300	1075.1	329.5	0	0	2100	3225	7441	0
6	1	7	Tubulin alpha	164	10044	7775.17	3971.9	0.510844	10044		C	1291	1	0.50942	0.50942	3734863	3499.9	366	13664324	10584	2893	1185	6841	0
6	2	7	Tubulin alpha	164	9979				9979		C	1244	0.999	0.48783	0.48783	3720299	3895.5	416.7	13322211	10718	2993	1185	6961	0
6	3	7	Tubulin alpha	164	9875				9875		C	1281	1	0.5488	0.5488	3998001	3778.2	399.9	13741508	10727	3121	1185	7081	0
6	4	7	Tubulin alpha	164	7094				7094		C	1176	1	0.31025	0.31025	3824352	5274.7	386.4	10077634	8569	3252	1185	7201	0
6	5	7	Tubulin alpha	164	9659				9659		C	1282	1	0.47459	0.47459	4448540	3780.1	433.5	13380096	10437	3470	1185	7321	0
6	6	7	Tubulin alpha	164	0				0		X	994	1	0	0	3727500	3337.9	430	0	0	3750	1185	7441	0
6	1	8	Tubulin beta	165	0	0	0	#DIV/0!	0		Z	0	0	0	0	0	0	0	0	0	0	1305	6841	0
6	2	8	Tubulin beta	165	0				0		Z	0	0	0	0	0	0	0	0	0	0	1305	6961	0
6	3	8	Tubulin beta	165	0				0		Z	0	0	0	0	0	0	0	0	0	0	1305	7081	0
6	4	8	Tubulin beta	165	0				0		Z	0	0	0	0	0	0	0	0	0	0	1305	7201	0
6	5	8	Tubulin beta	165	0				0		Z	0	0	0	0	0	0	0	0	0	0	1305	7321	0
6	6	8	Tubulin beta	165	0				0		Z	0	0	0	0	0	0	0	0	0	0	1305	7441	0
6	1	9	Tubulin gamma	166	0	0	0	#DIV/0!	0		Z	0	0	0	0	0	0	0	0	0	0	1425	6841	0
6	2	9	Tubulin gamma	166	0				0		Z	0	0	0	0	0	0	0	0	0	0	1425	6961	0
6	3	9	Tubulin gamma	166	0				0		Z	0	0	0	0	0	0	0	0	0	0	1425	7081	0
6	4	9	Tubulin gamma	166	0				0		Z	0	0	0	0	0	0	0	0	0	0	1425	7201	0
6	5	9	Tubulin gamma	166	0				0		Z	0	0	0	0	0	0	0	0	0	0	1425	7321	0
6	6	9	Tubulin gamma	166	0				0		Z	0	0	0	0	0	0	0	0	0	0	1425	7441	0
1	1	12	Tyk2	9	0	0	0	#DIV/0!	0		X	442	1	0	0	2267460	1261.1	522.1	0	0	5130	1797	2373	0
1	2	12	Tyk2	9	0				0		X	609	1	0	0	3099810	1358.7	444.9	0	0	5090	1797	2493	0
1	3	12	Tyk2	9	0				0		X	526	1	0	0	2732044	1285.9	450.6	0	0	5194	1797	2613	0
1	4	12	Tyk2	9	0				0		X	478	1	0	0	2483210	1157.3	489.4	0	0	5195	1797	2733	0
1	5	12	Tyk2	9	0				0		X	603	1	0	0	3003543	1730.7	480	0	0	4981	1797	2853	0
1	6	12	Tyk2	9	0				0		X	654	1	0	0	3213102	1772.3	526.4	0	0	4913	1797	2973	0
1	1	16	TYRO3	13	0	0	0	#DIV/0!	0		Z	0	0	0	0	0	0	0	0	0	0	2277	2373	0
1	2	16	TYRO3	13	0				0		Z	0	0	0	0	0	0	0	0	0	0	2277	2493	0
1	3	16	TYRO3	13	0				0		Z	0	0	0	0	0	0	0	0	0	0	2277	2613	0
1	4	16	TYRO3	13	0				0		X	201	1	0	0	939474	661.7	708.1	0	0	4674	2277	2733	0
1	5	16	TYRO3	13	0				0		Z	0	0	0	0	0	0	0	0	0	0	2277	2853	0
1	6	16	TYRO3	13	0				0		Z	0	0	0	0	0	0	0	0	0	0	2277	2973	0
6	1	10	Tyrosinase	167	0	0	0	#DIV/0!	0		Z	0	0	0	0	0	0	0	0	0	0	1545	6841	0
6	2	10	Tyrosinase	167	0				0		Z	0	0	0	0	0	0	0	0	0	0	1545	6961	0
6	3	10	Tyrosinase	167	0				0		Z	0	0	0	0	0	0	0	0	0	0	1545	7081	0
6	4	10	Tyrosinase	167	0				0		Z	0	0	0	0	0	0	0	0	0	0	1545	7201	0
6	5	10	Tyrosinase	167	0				0		Z	0	0	0	0	0	0	0	0	0	0	1545	7321	0
6	6	10	Tyrosinase	167	0				0		Z	0	0	0	0	0	0	0	0	0	0	1545	7441	0
8	1	23	Tyrosine-protein kinase receptor Tie-1 (Tie-1)	244	0	0	0	#DIV/0!	0		X	215	1	0	0	633175	484.1	773.2	0	0	2945	3117	8631	0
8	2	23	Tyrosine-protein kinase receptor Tie-1 (Tie-1)	244	0				0		X	255	1	0	0	762705	723.5	775.4	0	0	2991	3117	8751	0
8	3	23	Tyrosine-protein kinase receptor Tie-1 (Tie-1)	244	0				0		Z	0	0	0	0	0	0	0	0	0	0	3117	8871	0
8	4	23	Tyrosine-protein kinase receptor Tie-1 (Tie-1)	244	0				0		Z	0	0	0	0	0	0	0	0	0	0	3117	8991	0
8	5	23	Tyrosine-protein kinase receptor Tie-1 (Tie-1)	244	0				0		Z	0	0	0	0	0	0	0	0	0	0	3117	9111	0
8	6	23	Tyrosine-protein kinase receptor Tie-1 (Tie-1)	244	0				0		Z	0	0	0	0	0	0	0	0	0	0	3117	9231	0
6	1	17	Uracil-DNA Glycosylase (UNG)	174	0	0	0	#DIV/0!	0		X	769	1	0	0	1917117	2924.9	293.6	0	0	2493	2385	6841	0
6	2	17	Uracil-DNA Glycosylase (UNG)	174	0				0		X	199	1	0	0	519589	2887.6	343.9	0	0	2611	2385	6961	0
6	3	17	Uracil-DNA Glycosylase (UNG)	174	0				0		Z	0	0	0	0	0	0	0	0	0	0	2385	7081	0
6	4	17	Uracil-DNA Glycosylase (UNG)	174	0				0		X	638	1	0	0	1783210	2772	325.4	0	0	2795	2385	7201	0
6	5	17	Uracil-DNA Glycosylase (UNG)	174	0				0		X	624	1	0	0	1840800	2698.7	405.9	0	0	2950	2385	7321	0
6	6	17	Uracil-DNA Glycosylase (UNG)	174	0				0		X	662	1	0	0	1882066	2796.2	370.6	0	0	2843	2385	7441	0
6	1	11	Urocortin	168	0	0	0	#DIV/0!	0		Z	0	0	0	0	0	0	0	0	0	0	1665	6841	0
6	2	11	Urocortin	168	0				0		Z	0	0	0	0	0	0	0	0	0	0	1665	6961	0
6	3	11	Urocortin	168	0				0		Z	0	0	0	0	0	0	0	0	0	0	1665	7081	0
6	4	11	Urocortin	168	0				0		Z	0	0	0	0	0	0	0	0	0	0	1665	7201	0
6	5	11	Urocortin	168	0				0		Z	0	0	0	0	0	0	0	0	0	0	1665	7321	0
6	6	11	Urocortin	168	0				0		Z	0	0	0	0	0	0	0	0	0	0	1665	7441	0
8	1	20	Urokinase Plasminogen Activator (uPAR)	241	0	0	0	#DIV/0!	0		Z	0	0	0	0	0	0	0	0	0	0	2757	8631	0
8	2	20	Urokinase Plasminogen Activator (uPAR)	241	0				0		Z	0	0	0	0	0	0	0	0	0	0	2757	8751	0
8	3	20	Urokinase Plasminogen Activator (uPAR)	241	0				0		Z	0	0	0	0	0	0	0	0	0	0	2757	8871	0
8	4	20	Urokinase Plasminogen Activator (uPAR)	241	0				0		Z	0	0	0	0	0	0	0	0	0	0	2757	8991	0
8	5	20	Urokinase Plasminogen Activator (uPAR)	241	0				0		Z	0	0	0	0	0	0	0	0	0	0	2757	9111	0
8	6	20	Urokinase Plasminogen Activator (uPAR)	241	0				0		Z	0	0	0	0	0	0	0	0	0	0	2757	9231	0
2	1	29	VCAM-1	58	0	0	0	#DIV/0!	0		X	436	1	0	0	1478476	787.3	543.3	0	0	3391	3829	3249	0
2	2	29	VCAM-1	58	0				0		X	427	1	0	0	1469734	2880.7	493.4	0	0	3442	3829	3369	0
2	3	29	VCAM-1	58	0				0		X	417	0.974	0	0	1310162	6574.3	502.6	0	0	3227	3829	3489	0
2	4	29	VCAM-1	58	0				0		X	424	1	0	0	1411496	918.1	486.1	0	0	3329	3829	3609	0
2	5	29	VCAM-1	58	0				0		X	695	1	0	0	2297670	1164	496.4	0	0	3306	3829	3729	0
2	6	29	VCAM-1	58	0				0		X	752	1	0	0	2425200	1161.9	484.4	0	0	3225	3829	3849	0
3	1	1	VEGF	62	0	0	0	#DIV/0!	0		Z	0	0	0	0	0	0	0	0	0	0	477	4159	0
3	2	1	VEGF	62	0				0		Z	0	0	0	0	0	0	0	0	0	0	477	4279	0
3	3	1	VEGF	62	0				0		Z	0	0	0	0	0	0	0	0	0	0	477	4399	0
3	4	1	VEGF	62	0				0		Z	0	0	0	0	0	0	0	0	0	0	477	4519	0
3	5	1	VEGF	62	0				0		Z	0	0	0	0	0	0	0	0	0	0	477	4639	0
3	6	1	VEGF	62	0				0		Z	0	0	0	0	0	0	0	0	0	0	477	4759	0
6	1	12	VEGFB	169	0	0	0	#DIV/0!	0		Z	0	0	0	0	0	0	0	0	0	0	1785	6841	0
6	2	12	VEGFB	169	0				0		X	308	1	0	0	848540	3112.2	299.5	0	0	2755	1785	6961	0
6	3	12	VEGFB	169	0				0		Z	0	0	0	0	0	0	0	0	0	0	1785	7081	0
6	4	12	VEGFB	169	0				0		X	303	1	0	0	935967	1928	374.9	0	0	3089	1785	7201	0
6	5	12	VEGFB	169	0				0		X	184	1	0	0	614928	2372.7	414.6	0	0	3342	1785	7321	0
6	6	12	VEGFB	169	0				0		Z	0	0	0	0	0	0	0	0	0	0	1785	7441	0
1	1	8	VEGFR1	5	0	0	0	#DIV/0!	0		X	314	1	0	0	1412058	1094.9	1379.4	0	0	4497	1317	2373	0
1	2	8	VEGFR1	5	0				0		X	185	1	0	0	831760	843	1321.9	0	0	4496	1317	2493	0
1	3	8	VEGFR1	5	0				0		Z	0	0	0	0	0	0	0	0	0	0	1317	2613	0
1	4	8	VEGFR1	5	0				0		X	213	1	0	0	929745	1390.8	1311	0	0	4365	1317	2733	0
1	5	8	VEGFR1	5	0				0		Z	0	0	0	0	0	0	0	0	0	0	1317	2853	0
1	6	8	VEGFR1	5	0				0		Z	0	0	0	0	0	0	0	0	0	0	1317	2973	0
6	1	13	XPA	170	0	0	0	#DIV/0!	0		Z	0	0	0	0	0	0	0	0	0	0	1905	6841	0
6	2	13	XPA	170	0				0		Z	0	0	0	0	0	0	0	0	0	0	1905	6961	0
6	3	13	XPA	170	0				0		Z	0	0	0	0	0	0	0	0	0	0	1905	7081	0
6	4	13	XPA	170	0				0		Z	0	0	0	0	0	0	0	0	0	0	1905	7201	0
6	5	13	XPA	170	0				0		Z	0	0	0	0	0	0	0	0	0	0	1905	7321	0
6	6	13	XPA	170	0				0		Z	0	0	0	0	0	0	0	0	0	0	1905	7441	0
6	1	19	YAP	176	0	0	0	#DIV/0!	0		Z	0	0	0	0	0	0	0	0	0	0	2625	6841	0
6	2	19	YAP	176	0				0		Z	0	0	0	0	0	0	0	0	0	0	2625	6961	0
6	3	19	YAP	176	0				0		Z	0	0	0	0	0	0	0	0	0	0	2625	7081	0
6	4	19	YAP	176	0				0		Z	0	0	0	0	0	0	0	0	0	0	2625	7201	0
6	5	19	YAP	176	0				0		Z	0	0	0	0	0	0	0	0	0	0	2625	7321	0
6	6	19	YAP	176	0				0		Z	0	0	0	0	0	0	0	0	0	0	2625	7441	0
1	1	4	ZAP70	1	0	0	0	#DIV/0!	0		X	432	1	0	0	1667088	955.8	1145.2	0	0	3859	837	2373	0
1	2	4	ZAP70	1	0				0		X	423	1	0	0	1583712	890.1	1116.7	0	0	3744	837	2493	0
1	3	4	ZAP70	1	0				0		Z	0	0	0	0	0	0	0	0	0	0	837	2613	0
1	4	4	ZAP70	1	0				0		X	182	1	0	0	671034	1449.4	1069.8	0	0	3687	837	2733	0
1	5	4	ZAP70	1	0				0		Z	0	0	0	0	0	0	0	0	0	0	837	2853	0
1	6	4	ZAP70	1	0				0		X	729	1	0	0	2548584	976.2	1064.1	0	0	3496	837	2973	0

## Sheet: 12055-MCF7
Block	Row	Column	Name	ID	MedA	Average MedA	STDEV	CV	Norm to MCF10A Pos Con		FlagA	SA	SF	QC	QCA	BkgA	SDA	SDBkgA	IA	MNA	MedBkgA	X	Y	PValueA
3	1	2	Adipolean Variant	63	0	0	0	#DIV/0!	0		Z	0	0	0	0	0	0	0	0	0	0	635	4159	0
3	2	2	Adipolean Variant	63	0				0		Z	0	0	0	0	0	0	0	0	0	0	635	4279	0
3	3	2	Adipolean Variant	63	0				0		Z	0	0	0	0	0	0	0	0	0	0	635	4399	0
3	4	2	Adipolean Variant	63	0				0		Z	0	0	0	0	0	0	0	0	0	0	635	4519	0
3	5	2	Adipolean Variant	63	0				0		Z	0	0	0	0	0	0	0	0	0	0	635	4639	0
3	6	2	Adipolean Variant	63	0				0		Z	0	0	0	0	0	0	0	0	0	0	635	4759	0
2	1	6	Adiponectin	35	0	0	0	#DIV/0!	0		Z	0	0	0	0	0	0	0	0	0	0	1107	3257	0
2	2	6	Adiponectin	35	0				0		Z	0	0	0	0	0	0	0	0	0	0	1107	3377	0
2	3	6	Adiponectin	35	0				0		Z	0	0	0	0	0	0	0	0	0	0	1107	3497	0
2	4	6	Adiponectin	35	0				0		Z	0	0	0	0	0	0	0	0	0	0	1107	3617	0
2	5	6	Adiponectin	35	0				0		Z	0	0	0	0	0	0	0	0	0	0	1107	3737	0
2	6	6	Adiponectin	35	0				0		Z	0	0	0	0	0	0	0	0	0	0	1107	3857	0
8	1	5	Adrenocorticotropic Hormone (ACTH)	226	0	0	0	#DIV/0!	0		Z	0	0	0	0	0	0	0	0	0	0	1003	8623	0
8	2	5	Adrenocorticotropic Hormone (ACTH)	226	0				0		Z	0	0	0	0	0	0	0	0	0	0	1003	8743	0
8	3	5	Adrenocorticotropic Hormone (ACTH)	226	0				0		Z	0	0	0	0	0	0	0	0	0	0	1003	8863	0
8	4	5	Adrenocorticotropic Hormone (ACTH)	226	0				0		Z	0	0	0	0	0	0	0	0	0	0	1003	8983	0
8	5	5	Adrenocorticotropic Hormone (ACTH)	226	0				0		Z	0	0	0	0	0	0	0	0	0	0	1003	9103	0
8	6	5	Adrenocorticotropic Hormone (ACTH)	226	0				0		Z	0	0	0	0	0	0	0	0	0	0	1003	9223	0
7	1	6	AFP	195	15210	18012.8	1526.09	0.0847225	12069.3		C	1090	1	0.40561	0.40561	173310	8953.8	92.2	19286588	17694	159	1121	7755	0
7	2	6	AFP	195	17665				14017.4		C	1242	1	0.35973	0.35973	228528	8930.8	103.5	24087642	19394	184	1121	7875	0
7	3	6	AFP	195	19229				15258.4		C	1225	1	0.3992	0.3992	262150	10148.1	131.8	26404881	21555	214	1121	7995	0
7	4	6	AFP	195	19444				15429		C	1221	1	0.38878	0.38878	305250	10425.2	163.4	26524988	21724	250	1121	8115	0
7	5	6	AFP	195	18348				14559.4		C	1241	0.999	0.38702	0.38702	319920	10138.8	164	25539048	20596	258	1121	8235	0
7	6	6	AFP	195	18181				14426.8		C	1237	1	0.41355	0.41355	352545	9103	204.1	25214415	20384	285	1121	8355	0
1	1	23	ALCAM	20	424	433.833	17.5433	0.0404378	336.449		C	1117	1	0.25904	0.25904	161965	178.9	30.4	519073	465	145	3141	2371	0
1	2	23	ALCAM	20	432				342.797		C	1304	1	0.27537	0.27537	189080	196.5	29.6	614881	472	145	3141	2491	0
1	3	23	ALCAM	20	415				329.307		C	1305	1	0.26916	0.26916	186615	203.4	27.6	606615	465	143	3141	2611	0
1	4	23	ALCAM	20	447				354.7		C	1263	1	0.31161	0.31161	184398	192.4	28.1	627593	497	146	3141	2731	0
1	5	23	ALCAM	20	423				335.655		C	1311	1	0.28063	0.28063	195339	333.6	28.8	640019	488	149	3141	2851	0
1	6	23	ALCAM	20	462				366.602		C	1316	1	0.29075	0.29075	202664	279.8	29	685880	521	154	3141	2971	0
8	1	7	Alpha 1 Antichymotrypsin (ACT)	228	2183	1982.5	151.509	0.0764234	1732.24		C	804	1	0.19222	0.19222	258084	912.7	91.3	1717294	2136	321	1243	8623	0
8	2	7	Alpha 1 Antichymotrypsin (ACT)	228	2013				1597.34		C	944	1	0.25765	0.25765	310576	900	95.2	1961839	2078	329	1243	8743	0
8	3	7	Alpha 1 Antichymotrypsin (ACT)	228	1968				1561.63		C	949	0.999	0.28174	0.28174	304308	849.1	91.3	1868933	1971	321	1243	8863	0
8	4	7	Alpha 1 Antichymotrypsin (ACT)	228	1739				1379.92		C	943	1	0.29928	0.29928	293273	818.6	87	1761116	1868	311	1243	8983	0
8	5	7	Alpha 1 Antichymotrypsin (ACT)	228	2079				1649.71		C	918	1	0.29953	0.29953	291924	933.1	86.3	1911132	2082	318	1243	9103	0
8	6	7	Alpha 1 Antichymotrypsin (ACT)	228	1913				1517.99		C	1003	1	0.33301	0.33301	319957	984.4	90.6	2028829	2023	319	1243	9223	0
7	1	2	Amyloid-like protein 2 (APLP2)	191	0	0	0	#DIV/0!	0		Z	0	0	0	0	0	0	0	0	0	0	641	7755	0
7	2	2	Amyloid-like protein 2 (APLP2)	191	0				0		Z	0	0	0	0	0	0	0	0	0	0	641	7875	0
7	3	2	Amyloid-like protein 2 (APLP2)	191	0				0		Z	0	0	0	0	0	0	0	0	0	0	641	7995	0
7	4	2	Amyloid-like protein 2 (APLP2)	191	0				0		Z	0	0	0	0	0	0	0	0	0	0	641	8115	0
7	5	2	Amyloid-like protein 2 (APLP2)	191	0				0		Z	0	0	0	0	0	0	0	0	0	0	641	8235	0
7	6	2	Amyloid-like protein 2 (APLP2)	191	0				0		Z	0	0	0	0	0	0	0	0	0	0	641	8355	0
1	1	7	Androgen Receptor	4	0	0	0	#DIV/0!	0		X	178	1	0	0	30082	648.1	48.7	0	0	169	1221	2371	0
1	2	7	Androgen Receptor	4	0				0		X	421	1	0	0	70728	272.6	47.2	0	0	168	1221	2491	0
1	3	7	Androgen Receptor	4	0				0		X	409	1	0	0	70348	648.3	46.6	0	0	172	1221	2611	0
1	4	7	Androgen Receptor	4	0				0		X	391	1	0	0	65688	342.7	46	0	0	168	1221	2731	0
1	5	7	Androgen Receptor	4	0				0		X	431	1	0	0	71115	563.4	42.7	0	0	165	1221	2851	0
1	6	7	Androgen Receptor	4	0				0		X	471	1	0	0	78186	316.6	44.2	0	0	166	1221	2971	0
8	1	21	Angiopoietin-1 (Ang-1)	242	0	0	0	#DIV/0!	0		X	383	1	0	0	56301	99.8	30.3	0	0	147	2923	8623	0
8	2	21	Angiopoietin-1 (Ang-1)	242	0				0		Z	0	0	0	0	0	0	0	0	0	0	2923	8743	0
8	3	21	Angiopoietin-1 (Ang-1)	242	0				0		Z	0	0	0	0	0	0	0	0	0	0	2923	8863	0
8	4	21	Angiopoietin-1 (Ang-1)	242	0				0		Z	0	0	0	0	0	0	0	0	0	0	2923	8983	0
8	5	21	Angiopoietin-1 (Ang-1)	242	0				0		Z	0	0	0	0	0	0	0	0	0	0	2923	9103	0
8	6	21	Angiopoietin-1 (Ang-1)	242	0				0		Z	0	0	0	0	0	0	0	0	0	0	2923	9223	0
8	1	24	Angiopoietin-1 Receptor (Tie-2)	245	548	506.667	46.0507	0.0908895	434.844		C	766	1	0.28825	0.28825	135582	835	36.5	658701	860	177	3283	8623	0
8	2	24	Angiopoietin-1 Receptor (Tie-2)	245	508				403.104		C	788	1	0.26216	0.26216	135536	688.4	35.3	597346	758	172	3283	8743	0
8	3	24	Angiopoietin-1 Receptor (Tie-2)	245	575				456.269		C	732	1	0.27559	0.27559	122976	928.4	35.3	622529	850	168	3283	8863	0
8	4	24	Angiopoietin-1 Receptor (Tie-2)	245	478				379.299		C	811	1	0.27846	0.27846	141114	2104.8	36.1	673482	830	174	3283	8983	0
8	5	24	Angiopoietin-1 Receptor (Tie-2)	245	463				367.396		C	751	1	0.24243	0.24243	125417	689.9	36.1	537673	716	167	3283	9103	0
8	6	24	Angiopoietin-1 Receptor (Tie-2)	245	468				371.364		C	755	1	0.23923	0.23923	122310	611.3	32.5	521926	691	162	3283	9223	0
8	1	22	Angiopoietin-2 (Ang-2)	243	0	0	0	#DIV/0!	0		X	214	1	0	0	35524	1611	32.8	0	0	166	3043	8623	0.0002
8	2	22	Angiopoietin-2 (Ang-2)	243	0				0		Z	0	0	0	0	0	0	0	0	0	0	3043	8743	0
8	3	22	Angiopoietin-2 (Ang-2)	243	0				0		Z	0	0	0	0	0	0	0	0	0	0	3043	8863	0
8	4	22	Angiopoietin-2 (Ang-2)	243	0				0		Z	0	0	0	0	0	0	0	0	0	0	3043	8983	0
8	5	22	Angiopoietin-2 (Ang-2)	243	0				0		Z	0	0	0	0	0	0	0	0	0	0	3043	9103	0
8	6	22	Angiopoietin-2 (Ang-2)	243	0				0		Z	0	0	0	0	0	0	0	0	0	0	3043	9223	0
3	1	3	Apolipoprotein E3 (Apo E3)	64	0	0	0	#DIV/0!	0		Z	0	0	0	0	0	0	0	0	0	0	755	4159	0
3	2	3	Apolipoprotein E3 (Apo E3)	64	0				0		X	516	1	0	0	144480	426.3	65.8	0	0	280	755	4279	0
3	3	3	Apolipoprotein E3 (Apo E3)	64	0				0		Z	0	0	0	0	0	0	0	0	0	0	755	4399	0
3	4	3	Apolipoprotein E3 (Apo E3)	64	0				0		X	696	1	0	0	183048	294	57.5	0	0	263	755	4519	0
3	5	3	Apolipoprotein E3 (Apo E3)	64	0				0		X	583	1	0	0	151580	102.1	58.4	0	0	260	755	4639	0
3	6	3	Apolipoprotein E3 (Apo E3)	64	0				0		X	424	1	0	0	110240	332.5	57	0	0	260	755	4759	0
7	1	3	Apolipoprotein F (APOF)	192	0	0	0	#DIV/0!	0		Z	0	0	0	0	0	0	0	0	0	0	761	7755	0
7	2	3	Apolipoprotein F (APOF)	192	0				0		Z	0	0	0	0	0	0	0	0	0	0	761	7875	0
7	3	3	Apolipoprotein F (APOF)	192	0				0		Z	0	0	0	0	0	0	0	0	0	0	761	7995	0
7	4	3	Apolipoprotein F (APOF)	192	0				0		Z	0	0	0	0	0	0	0	0	0	0	761	8115	0
7	5	3	Apolipoprotein F (APOF)	192	0				0		Z	0	0	0	0	0	0	0	0	0	0	761	8235	0
7	6	3	Apolipoprotein F (APOF)	192	0				0		Z	0	0	0	0	0	0	0	0	0	0	761	8355	0
7	1	4	Apolipoprotein L1 (APOL1)	193	0	0	0	#DIV/0!	0		Z	0	0	0	0	0	0	0	0	0	0	881	7755	0
7	2	4	Apolipoprotein L1 (APOL1)	193	0				0		Z	0	0	0	0	0	0	0	0	0	0	881	7875	0
7	3	4	Apolipoprotein L1 (APOL1)	193	0				0		Z	0	0	0	0	0	0	0	0	0	0	881	7995	0
7	4	4	Apolipoprotein L1 (APOL1)	193	0				0		Z	0	0	0	0	0	0	0	0	0	0	881	8115	0
7	5	4	Apolipoprotein L1 (APOL1)	193	0				0		Z	0	0	0	0	0	0	0	0	0	0	881	8235	0
7	6	4	Apolipoprotein L1 (APOL1)	193	0				0		Z	0	0	0	0	0	0	0	0	0	0	881	8355	0
7	1	5	Apolipoprotein L2 (APOL2)	194	0	0	0	#DIV/0!	0		Z	0	0	0	0	0	0	0	0	0	0	1001	7755	0
7	2	5	Apolipoprotein L2 (APOL2)	194	0				0		Z	0	0	0	0	0	0	0	0	0	0	1001	7875	0
7	3	5	Apolipoprotein L2 (APOL2)	194	0				0		Z	0	0	0	0	0	0	0	0	0	0	1001	7995	0
7	4	5	Apolipoprotein L2 (APOL2)	194	0				0		Z	0	0	0	0	0	0	0	0	0	0	1001	8115	0
7	5	5	Apolipoprotein L2 (APOL2)	194	0				0		Z	0	0	0	0	0	0	0	0	0	0	1001	8235	0
7	6	5	Apolipoprotein L2 (APOL2)	194	0				0		Z	0	0	0	0	0	0	0	0	0	0	1001	8355	0
8	1	27	Beta actin	A	14088	13190.2	885.054	0.0670995	11179		C	1204	1	0.56932	0.56932	176988	8837.6	56.4	20445533	16981	147	3643	8623	0
8	2	27	Beta actin	A	12321				9776.86		C	1408	1	0.51948	0.51948	233728	8418.6	70.8	21771628	15463	166	3643	8743	0
8	3	27	Beta actin	A	13061				10364.1		C	1364	1	0.51949	0.51949	218240	8435.1	62.2	21699570	15909	160	3643	8863	0
8	4	27	Beta actin	A	14389				11417.8		C	1287	1	0.51015	0.51015	200772	8538.5	48.7	21628888	16806	156	3643	8983	0
8	5	27	Beta actin	A	13027				10337.1		C	1273	1	0.53979	0.53979	199861	7423.4	53.6	19369239	15215	157	3643	9103	0
8	6	27	Beta actin	A	12255				9724.49		C	1365	0.998	0.48635	0.48635	204300	7053.1	47.5	19688412	14456	150	3643	9223	0
7	1	7	Beta-2-Microglobulin	196	782	881.167	90.0742	0.102222	620.526		C	1426	1	0.36639	0.36639	221030	293.1	48.2	1208242	847	155	1241	7755	0
7	2	7	Beta-2-Microglobulin	196	831				659.408		C	1393	1	0.30193	0.30193	252133	267.9	57.4	1238146	889	181	1241	7875	0
7	3	7	Beta-2-Microglobulin	196	861				683.214		C	1344	1	0.28446	0.28446	279552	274.3	66.6	1221948	909	208	1241	7995	0
7	4	7	Beta-2-Microglobulin	196	834				661.789		C	1365	1	0.25001	0.25001	320775	289.2	71.2	1235136	905	235	1241	8115	0
7	5	7	Beta-2-Microglobulin	196	1022				810.969		C	1362	1	0.27777	0.27777	352758	531.5	84.9	1513765	1111	259	1241	8235	0
7	6	7	Beta-2-Microglobulin	196	957				759.391		C	1319	1	0.26139	0.26139	368001	411.5	84.6	1378260	1045	279	1241	8355	0
4	1	27	beta-Nerve Growth Factor (beta-NGF)	120	219	206.667	8.01665	0.0387902	173.779		C	931	1	0.14805	0.14805	122892	109.2	25.5	222872	239	132	3631	5039	0
4	2	27	beta-Nerve Growth Factor (beta-NGF)	120	214				169.812		C	1104	1	0.16847	0.16847	146832	194.4	26.2	265607	241	133	3631	5159	0
4	3	27	beta-Nerve Growth Factor (beta-NGF)	120	205				162.67		C	1038	1	0.16048	0.16048	141168	142.1	26	240414	232	136	3631	5279	0
4	4	27	beta-Nerve Growth Factor (beta-NGF)	120	202				160.289		C	996	1	0.15841	0.15841	134460	123.8	25.8	222639	224	135	3631	5399	0
4	5	27	beta-Nerve Growth Factor (beta-NGF)	120	201				159.496		C	1029	1	0.11708	0.11708	137886	117.3	26.1	234315	228	134	3631	5519	0
4	6	27	beta-Nerve Growth Factor (beta-NGF)	120	199				157.909		C	1012	1	0.11273	0.11273	134596	462.5	27.3	243246	240	133	3631	5639	0
3	1	4	Brain Derived Neurotrophic Factor (BDNF)	65	0	0	0	#DIV/0!	0		Z	0	0	0	0	0	0	0	0	0	0	875	4159	0
3	2	4	Brain Derived Neurotrophic Factor (BDNF)	65	0				0		Z	0	0	0	0	0	0	0	0	0	0	875	4279	0
3	3	4	Brain Derived Neurotrophic Factor (BDNF)	65	0				0		Z	0	0	0	0	0	0	0	0	0	0	875	4399	0
3	4	4	Brain Derived Neurotrophic Factor (BDNF)	65	0				0		Z	0	0	0	0	0	0	0	0	0	0	875	4519	0
3	5	4	Brain Derived Neurotrophic Factor (BDNF)	65	0				0		Z	0	0	0	0	0	0	0	0	0	0	875	4639	0
3	6	4	Brain Derived Neurotrophic Factor (BDNF)	65	0				0		Z	0	0	0	0	0	0	0	0	0	0	875	4759	0
7	1	23	C-reactive Protein (CRP)	212	0	0	0	#DIV/0!	0		Z	0	0	0	0	0	0	0	0	0	0	3161	7755	0
7	2	23	C-reactive Protein (CRP)	212	0				0		Z	0	0	0	0	0	0	0	0	0	0	3161	7875	0
7	3	23	C-reactive Protein (CRP)	212	0				0		Z	0	0	0	0	0	0	0	0	0	0	3161	7995	0
7	4	23	C-reactive Protein (CRP)	212	0				0		Z	0	0	0	0	0	0	0	0	0	0	3161	8115	0
7	5	23	C-reactive Protein (CRP)	212	0				0		Z	0	0	0	0	0	0	0	0	0	0	3161	8235	0
7	6	23	C-reactive Protein (CRP)	212	0				0		Z	0	0	0	0	0	0	0	0	0	0	3161	8355	0
8	1	2	CA125	223	0	0	0	#DIV/0!	0		Z	0	0	0	0	0	0	0	0	0	0	643	8623	0
8	2	2	CA125	223	0				0		Z	0	0	0	0	0	0	0	0	0	0	643	8743	0
8	3	2	CA125	223	0				0		Z	0	0	0	0	0	0	0	0	0	0	643	8863	0
8	4	2	CA125	223	0				0		Z	0	0	0	0	0	0	0	0	0	0	643	8983	0
8	5	2	CA125	223	0				0		Z	0	0	0	0	0	0	0	0	0	0	643	9103	0
8	6	2	CA125	223	0				0		Z	0	0	0	0	0	0	0	0	0	0	643	9223	0
8	1	1	CA15-3	222	0	0	0	#DIV/0!	0		Z	0	0	0	0	0	0	0	0	0	0	523	8623	0
8	2	1	CA15-3	222	0				0		Z	0	0	0	0	0	0	0	0	0	0	523	8743	0
8	3	1	CA15-3	222	0				0		Z	0	0	0	0	0	0	0	0	0	0	523	8863	0
8	4	1	CA15-3	222	0				0		Z	0	0	0	0	0	0	0	0	0	0	523	8983	0
8	5	1	CA15-3	222	0				0		Z	0	0	0	0	0	0	0	0	0	0	523	9103	0
8	6	1	CA15-3	222	0				0		Z	0	0	0	0	0	0	0	0	0	0	523	9223	0
7	1	32	CA19-9	221	0	0	0	#DIV/0!	0		X	806	1	0	0	114452	290.5	32.4	0	0	142	4241	7755	0
7	2	32	CA19-9	221	0				0		X	482	1	0	0	74228	331.5	34.9	0	0	154	4241	7875	0
7	3	32	CA19-9	221	0				0		X	468	0.996	0	0	76890	1542	34.9	0	0	165	4241	7995	0
7	4	32	CA19-9	221	0				0		X	783	1	0	0	125280	220.4	32.9	0	0	160	4241	8115	0
7	5	32	CA19-9	221	0				0		X	841	1	0	0	120263	221.6	32.1	0	0	143	4241	8235	0
7	6	32	CA19-9	221	0				0		X	1000	1	0	0	135000	352.4	27.5	0	0	135	4241	8355	0
4	1	28	Cadherin-pan	121	0	0	0	#DIV/0!	0		X	594	1	0	0	85536	182.4	29.9	0	0	144	3751	5039	0
4	2	28	Cadherin-pan	121	0				0		X	600	0.998	0	0	82063	243.7	27.9	0	0	137	3751	5159	0
4	3	28	Cadherin-pan	121	0				0		X	741	1	0	0	94107	316	22.8	0	0	127	3751	5279	0
4	4	28	Cadherin-pan	121	0				0		X	760	1	0	0	95000	83.3	21.6	0	0	125	3751	5399	0
4	5	28	Cadherin-pan	121	0				0		X	538	1	0	0	67788	353.8	23	0	0	126	3751	5519	0
4	6	28	Cadherin-pan	121	0				0		X	775	1	0	0	96100	90.3	22.2	0	0	124	3751	5639	0
8	1	11	Cathepsin B (CATB)	232	0	0	0	#DIV/0!	0		Z	0	0	0	0	0	0	0	0	0	0	1723	8623	0
8	2	11	Cathepsin B (CATB)	232	0				0		Z	0	0	0	0	0	0	0	0	0	0	1723	8743	0
8	3	11	Cathepsin B (CATB)	232	0				0		Z	0	0	0	0	0	0	0	0	0	0	1723	8863	0
8	4	11	Cathepsin B (CATB)	232	0				0		Z	0	0	0	0	0	0	0	0	0	0	1723	8983	0
8	5	11	Cathepsin B (CATB)	232	0				0		Z	0	0	0	0	0	0	0	0	0	0	1723	9103	0
8	6	11	Cathepsin B (CATB)	232	0				0		Z	0	0	0	0	0	0	0	0	0	0	1723	9223	0
6	1	18	CD30L/CD153	175	0	0	0	#DIV/0!	0		Z	0	0	0	0	0	0	0	0	0	0	2551	6837	0
6	2	18	CD30L/CD153	175	0				0		Z	0	0	0	0	0	0	0	0	0	0	2551	6957	0
6	3	18	CD30L/CD153	175	0				0		Z	0	0	0	0	0	0	0	0	0	0	2551	7077	0
6	4	18	CD30L/CD153	175	0				0		Z	0	0	0	0	0	0	0	0	0	0	2551	7197	0
6	5	18	CD30L/CD153	175	0				0		Z	0	0	0	0	0	0	0	0	0	0	2551	7317	0
6	6	18	CD30L/CD153	175	0				0		Z	0	0	0	0	0	0	0	0	0	0	2551	7437	0
6	1	3	CD40L Receptor	160	717	654.333	38.3597	0.0586241	568.948		C	1258	1	0.37957	0.37957	137122	429.5	31.5	1071085	851	109	751	6837	0
6	2	3	CD40L Receptor	160	632				501.499		C	1262	1	0.38	0.38	135034	402.9	28.8	950124	753	107	751	6957	0
6	3	3	CD40L Receptor	160	623				494.358		C	1286	0.999	0.37592	0.37592	134925	354.7	29.7	941746	733	105	751	7077	0
6	4	3	CD40L Receptor	160	616				488.803		C	1291	1	0.38323	0.38323	145883	395	33.9	954188	739	113	751	7197	0
6	5	3	CD40L Receptor	160	664				526.892		C	1314	1	0.399	0.399	153738	386	35.4	1037050	789	117	751	7317	0
6	6	3	CD40L Receptor	160	674				534.827		C	1315	1	0.38689	0.38689	157800	432.7	35.3	1060544	806	120	751	7437	0
7	1	8	CEA	197	5242	5574.67	424.173	0.0760894	4159.59		C	1115	1	0.36419	0.36419	170595	3683.6	79.9	7188765	6447	153	1361	7755	0
7	2	8	CEA	197	4928				3910.43		C	1137	1	0.34608	0.34608	203523	3959	100.1	7288438	6410	179	1361	7875	0
7	3	8	CEA	197	5795				4598.4		C	1105	1	0.34267	0.34267	226525	4223.9	125	7767084	7029	205	1361	7995	0
7	4	8	CEA	197	6023				4779.32		C	1073	1	0.37122	0.37122	245717	4152.5	143.3	7568347	7053	229	1361	8115	0
7	5	8	CEA	197	5921				4698.38		C	1055	1	0.3914	0.3914	265860	3747.5	141.8	7302797	6922	252	1361	8235	0
7	6	8	CEA	197	5539				4395.26		C	1073	1	0.36098	0.36098	278980	3407.8	134.5	6740073	6282	260	1361	8355	0
4	1	30	Collagen I	123	0	0	0	#DIV/0!	0		X	482	1	0	0	65552	200.5	25.2	0	0	136	3991	5039	0
4	2	30	Collagen I	123	0				0		X	729	1	0	0	94041	1830.6	21.2	0	0	129	3991	5159	0.001
4	3	30	Collagen I	123	0				0		X	436	1	0	0	59296	168.1	22.1	0	0	136	3991	5279	0
4	4	30	Collagen I	123	0				0		X	445	1	0	0	57850	87.2	21	0	0	130	3991	5399	0
4	5	30	Collagen I	123	0				0		X	495	1	0	0	67815	86.8	24.6	0	0	137	3991	5519	0
4	6	30	Collagen I	123	0				0		X	181	1	0	0	23530	90.2	23.8	0	0	130	3991	5639	0
4	1	31	Collagen II	124	0	0	0	#DIV/0!	0		X	646	1	0	0	83334	127.8	22.2	0	0	129	4111	5039	0
4	2	31	Collagen II	124	0				0		X	765	1	0	0	103275	189	23.4	0	0	135	4111	5159	0
4	3	31	Collagen II	124	0				0		X	610	1	0	0	81130	113.6	22.3	0	0	133	4111	5279	0
4	4	31	Collagen II	124	0				0		X	465	1	0	0	59985	100.1	21.9	0	0	129	4111	5399	0
4	5	31	Collagen II	124	0				0		X	629	1	0	0	81770	1212.7	23.6	0	0	130	4111	5519	0
4	6	31	Collagen II	124	0				0		X	451	1	0	0	58179	369.5	23.1	0	0	129	4111	5639	0
4	1	32	Collagen III	125	444	404	52.1114	0.128989	352.319		C	1186	1	0.28457	0.28457	173156	448.8	31.9	721960	609	146	4231	5039	0
4	2	32	Collagen III	125	347				275.349		C	1192	1	0.27175	0.27175	174032	349.4	30.1	531433	446	146	4231	5159	0
4	3	32	Collagen III	125	464				368.189		C	1190	1	0.33731	0.33731	168980	380	31.1	705030	592	142	4231	5279	0
4	4	32	Collagen III	125	342				271.381		C	1175	1	0.25595	0.25595	163325	272.3	30.4	514467	438	139	4231	5399	0
4	5	32	Collagen III	125	437				346.765		C	1113	1	0.25338	0.25338	156933	442.2	32.5	653785	587	141	4231	5519	0
4	6	32	Collagen III	125	390				309.47		C	1149	1	0.28481	0.28481	156264	487.6	28.1	575945	501	136	4231	5639	0
5	1	1	Collagen IV	126	2944	2932.17	752.774	0.25673	2336.1		C	1344	1	0.44247	0.44247	307776	3084.3	74.2	5622995	4184	229	511	5937	0
5	2	1	Collagen IV	126	4291				3404.96		C	1285	1	0.49829	0.49829	235155	3439.1	66.1	7157729	5570	183	511	6057	0
5	3	1	Collagen IV	126	2431				1929.03		C	1277	1	0.43961	0.43961	219644	3017.2	65.8	4490420	3516	172	511	6177	0
5	4	1	Collagen IV	126	3200				2539.24		C	1269	1	0.50602	0.50602	194157	3115.1	57.8	5563844	4384	153	511	6297	0
5	5	1	Collagen IV	126	2456				1948.86		C	1236	1	0.51433	0.51433	173040	2010.6	50.4	4006576	3242	140	511	6417	0
5	6	1	Collagen IV	126	2271				1802.07		C	1206	1	0.53531	0.53531	157986	1861.6	43.7	3583448	2971	131	511	6537	0
5	1	2	Desmin	127	21346	20216.5	1172.27	0.057986	16938.3		C	1440	0.994	0.80145	0.80145	330561	11250.8	113.8	36342856	25397	231	631	5937	0
5	2	2	Desmin	127	19260				15283		C	1484	1	0.98514	0.98514	290864	10420.5	145.2	34226661	23064	196	631	6057	0
5	3	2	Desmin	127	18328				14543.5		C	1405	0.999	0.73437	0.73437	228689	10522.7	91.6	30867881	22001	163	631	6177	0
5	4	2	Desmin	127	21058				16709.8		C	1412	1	0.74245	0.74245	218860	11168.9	102.1	34808683	24652	155	631	6297	0
5	5	2	Desmin	127	20544				16301.9		C	1344	0.999	0.78399	0.78399	193392	11316.1	103	32456107	24167	144	631	6417	0
5	6	2	Desmin	127	20763				16475.7		C	1396	1	0.89686	0.89686	189856	10119.8	170.1	33410278	23933	136	631	6537	0
8	1	9	E-Selectin	230	0	0	0	#DIV/0!	0		Z	0	0	0	0	0	0	0	0	0	0	1483	8623	0
8	2	9	E-Selectin	230	0				0		Z	0	0	0	0	0	0	0	0	0	0	1483	8743	0
8	3	9	E-Selectin	230	0				0		Z	0	0	0	0	0	0	0	0	0	0	1483	8863	0
8	4	9	E-Selectin	230	0				0		Z	0	0	0	0	0	0	0	0	0	0	1483	8983	0
8	5	9	E-Selectin	230	0				0		Z	0	0	0	0	0	0	0	0	0	0	1483	9103	0
8	6	9	E-Selectin	230	0				0		Z	0	0	0	0	0	0	0	0	0	0	1483	9223	0
2	1	1	EGF	30	0	0	0	#DIV/0!	0		Z	0	0	0	0	0	0	0	0	0	0	507	3257	0
2	2	1	EGF	30	0				0		Z	0	0	0	0	0	0	0	0	0	0	507	3377	0
2	3	1	EGF	30	0				0		Z	0	0	0	0	0	0	0	0	0	0	507	3497	0
2	4	1	EGF	30	0				0		Z	0	0	0	0	0	0	0	0	0	0	507	3617	0
2	5	1	EGF	30	0				0		Z	0	0	0	0	0	0	0	0	0	0	507	3737	0
2	6	1	EGF	30	0				0		Z	0	0	0	0	0	0	0	0	0	0	507	3857	0
2	1	30	EGF Receptor	59	0	0	0	#DIV/0!	0		X	705	1	0	0	84600	703.9	19.3	0	0	120	3987	3257	0
2	2	30	EGF Receptor	59	0				0		X	780	1	0	0	95940	135.8	21.1	0	0	123	3987	3377	0
2	3	30	EGF Receptor	59	0				0		X	758	1	0	0	94750	106.1	21	0	0	125	3987	3497	0
2	4	30	EGF Receptor	59	0				0		X	861	1	0	0	105903	57.3	20.1	0	0	123	3987	3617	0
2	5	30	EGF Receptor	59	0				0		X	763	1	0	0	93086	160.1	20	0	0	122	3987	3737	0
2	6	30	EGF Receptor	59	0				0		X	892	1	0	0	107932	98.1	19.6	0	0	121	3987	3857	0
1	1	2	Empty	E	0	0	0	#DIV/0!	0		Z	0	0	0	0	0	0	0	0	0	0	621	2371	0
1	1	3	Empty	E	0				0		Z	0	0	0	0	0	0	0	0	0	0	741	2371	0
1	2	2	Empty	E	0				0		Z	0	0	0	0	0	0	0	0	0	0	621	2491	0
1	2	3	Empty	E	0				0		Z	0	0	0	0	0	0	0	0	0	0	741	2491	0
1	3	2	Empty	E	0				0		Z	0	0	0	0	0	0	0	0	0	0	621	2611	0
1	3	3	Empty	E	0				0		Z	0	0	0	0	0	0	0	0	0	0	741	2611	0
1	4	2	Empty	E	0	0	0	#DIV/0!	0		Z	0	0	0	0	0	0	0	0	0	0	621	2731	0
1	4	3	Empty	E	0				0		Z	0	0	0	0	0	0	0	0	0	0	741	2731	0
1	5	2	Empty	E	0				0		Z	0	0	0	0	0	0	0	0	0	0	621	2851	0
1	5	3	Empty	E	0				0		Z	0	0	0	0	0	0	0	0	0	0	741	2851	0
1	6	2	Empty	E	0				0		Z	0	0	0	0	0	0	0	0	0	0	621	2971	0
1	6	3	Empty	E	0				0		Z	0	0	0	0	0	0	0	0	0	0	741	2971	0
8	1	30	Empty	E	0	0	0	#DIV/0!	0		Z	0	0	0	0	0	0	0	0	0	0	4003	8623	0
8	1	31	Empty	E	0				0		Z	0	0	0	0	0	0	0	0	0	0	4123	8623	0
8	2	30	Empty	E	0				0		Z	0	0	0	0	0	0	0	0	0	0	4003	8743	0
8	2	31	Empty	E	0				0		Z	0	0	0	0	0	0	0	0	0	0	4123	8743	0
8	3	30	Empty	E	0				0		Z	0	0	0	0	0	0	0	0	0	0	4003	8863	0
8	3	31	Empty	E	0				0		Z	0	0	0	0	0	0	0	0	0	0	4123	8863	0
8	4	30	Empty	E	0	0	0	#DIV/0!	0		Z	0	0	0	0	0	0	0	0	0	0	4003	8983	0
8	4	31	Empty	E	0				0		Z	0	0	0	0	0	0	0	0	0	0	4123	8983	0
8	5	30	Empty	E	0				0		Z	0	0	0	0	0	0	0	0	0	0	4003	9103	0
8	5	31	Empty	E	0				0		Z	0	0	0	0	0	0	0	0	0	0	4123	9103	0
8	6	30	Empty	E	0				0		Z	0	0	0	0	0	0	0	0	0	0	4003	9223	0
8	6	31	Empty	E	0				0		Z	0	0	0	0	0	0	0	0	0	0	4123	9223	0
8	1	8	Endoglin (CD105)	229	0	0	0	#DIV/0!	0		Z	0	0	0	0	0	0	0	0	0	0	1363	8623	0
8	2	8	Endoglin (CD105)	229	0				0		Z	0	0	0	0	0	0	0	0	0	0	1363	8743	0
8	3	8	Endoglin (CD105)	229	0				0		Z	0	0	0	0	0	0	0	0	0	0	1363	8863	0
8	4	8	Endoglin (CD105)	229	0				0		Z	0	0	0	0	0	0	0	0	0	0	1363	8983	0
8	5	8	Endoglin (CD105)	229	0				0		Z	0	0	0	0	0	0	0	0	0	0	1363	9103	0
8	6	8	Endoglin (CD105)	229	0				0		Z	0	0	0	0	0	0	0	0	0	0	1363	9223	0
2	1	7	Eotaxin	36	0	0	0	#DIV/0!	0		Z	0	0	0	0	0	0	0	0	0	0	1227	3257	0
2	2	7	Eotaxin	36	0				0		Z	0	0	0	0	0	0	0	0	0	0	1227	3377	0
2	3	7	Eotaxin	36	0				0		Z	0	0	0	0	0	0	0	0	0	0	1227	3497	0
2	4	7	Eotaxin	36	0				0		Z	0	0	0	0	0	0	0	0	0	0	1227	3617	0
2	5	7	Eotaxin	36	0				0		Z	0	0	0	0	0	0	0	0	0	0	1227	3737	0
2	6	7	Eotaxin	36	0				0		Z	0	0	0	0	0	0	0	0	0	0	1227	3857	0
3	1	5	Eotaxin-2	66	0	0	0	#DIV/0!	0		Z	0	0	0	0	0	0	0	0	0	0	995	4159	0
3	2	5	Eotaxin-2	66	0				0		Z	0	0	0	0	0	0	0	0	0	0	995	4279	0
3	3	5	Eotaxin-2	66	0				0		Z	0	0	0	0	0	0	0	0	0	0	995	4399	0
3	4	5	Eotaxin-2	66	0				0		Z	0	0	0	0	0	0	0	0	0	0	995	4519	0
3	5	5	Eotaxin-2	66	0				0		Z	0	0	0	0	0	0	0	0	0	0	995	4639	0
3	6	5	Eotaxin-2	66	0				0		Z	0	0	0	0	0	0	0	0	0	0	995	4759	0
3	1	6	Eotaxin-3	67	0	0	0	#DIV/0!	0		Z	0	0	0	0	0	0	0	0	0	0	1115	4159	0
3	2	6	Eotaxin-3	67	0				0		Z	0	0	0	0	0	0	0	0	0	0	1115	4279	0
3	3	6	Eotaxin-3	67	0				0		Z	0	0	0	0	0	0	0	0	0	0	1115	4399	0
3	4	6	Eotaxin-3	67	0				0		Z	0	0	0	0	0	0	0	0	0	0	1115	4519	0
3	5	6	Eotaxin-3	67	0				0		Z	0	0	0	0	0	0	0	0	0	0	1115	4639	0
3	6	6	Eotaxin-3	67	0				0		Z	0	0	0	0	0	0	0	0	0	0	1115	4759	0
2	1	5	EPCAM	34	0	0	0	#DIV/0!	0		Z	0	0	0	0	0	0	0	0	0	0	987	3257	0
2	2	5	EPCAM	34	0				0		Z	0	0	0	0	0	0	0	0	0	0	987	3377	0
2	3	5	EPCAM	34	0				0		Z	0	0	0	0	0	0	0	0	0	0	987	3497	0
2	4	5	EPCAM	34	0				0		Z	0	0	0	0	0	0	0	0	0	0	987	3617	0
2	5	5	EPCAM	34	0				0		Z	0	0	0	0	0	0	0	0	0	0	987	3737	0
2	6	5	EPCAM	34	0				0		Z	0	0	0	0	0	0	0	0	0	0	987	3857	0
8	1	12	Estrogen Receptor	233	0	0	0	#DIV/0!	0		Z	0	0	0	0	0	0	0	0	0	0	1843	8623	0
8	2	12	Estrogen Receptor	233	0				0		Z	0	0	0	0	0	0	0	0	0	0	1843	8743	0
8	3	12	Estrogen Receptor	233	0				0		Z	0	0	0	0	0	0	0	0	0	0	1843	8863	0
8	4	12	Estrogen Receptor	233	0				0		Z	0	0	0	0	0	0	0	0	0	0	1843	8983	0
8	5	12	Estrogen Receptor	233	0				0		Z	0	0	0	0	0	0	0	0	0	0	1843	9103	0
8	6	12	Estrogen Receptor	233	0				0		Z	0	0	0	0	0	0	0	0	0	0	1843	9223	0
6	1	4	FAS	161	0	0	0	#DIV/0!	0		X	683	1	0	0	74447	633.5	26	0	0	109	871	6837	0
6	2	4	FAS	161	0				0		X	578	1	0	0	63580	520	24.9	0	0	110	871	6957	0
6	3	4	FAS	161	0				0		X	564	1	0	0	60912	687	24.7	0	0	108	871	7077	0
6	4	4	FAS	161	0				0		X	614	1	0	0	68154	544.1	26	0	0	111	871	7197	0
6	5	4	FAS	161	0				0		X	537	1	0	0	61755	708	26.8	0	0	115	871	7317	0
6	6	4	FAS	161	0				0		X	492	1	0	0	57072	993.3	27.4	0	0	116	871	7437	0
7	1	9	Ferritin	198	1856	1782.67	90.7759	0.0509214	1472.76		C	1501	1	0.52292	0.52292	226651	433.7	44.4	2883904	1921	151	1481	7755	0
7	2	9	Ferritin	198	1792				1421.97		C	1551	1	0.48547	0.48547	271425	375.8	52.8	2867173	1849	175	1481	7875	0
7	3	9	Ferritin	198	1909				1514.81		C	1612	1	0.51822	0.51822	320788	382	58.9	3148409	1953	199	1481	7995	0
7	4	9	Ferritin	198	1701				1349.76		C	1668	1	0.55248	0.55248	370296	310.6	61.7	2886141	1730	222	1481	8115	0
7	5	9	Ferritin	198	1669				1324.37		C	1574	1	0.44898	0.44898	391926	749.4	72.2	2744881	1744	249	1481	8235	0
7	6	9	Ferritin	198	1769				1403.72		C	1666	1	0.52806	0.52806	431494	347.6	67.7	3030081	1819	259	1481	8355	0
2	1	8	FGF-acidic	37	0	0	0	#DIV/0!	0		Z	0	0	0	0	0	0	0	0	0	0	1347	3257	0
2	2	8	FGF-acidic	37	0				0		Z	0	0	0	0	0	0	0	0	0	0	1347	3377	0
2	3	8	FGF-acidic	37	0				0		Z	0	0	0	0	0	0	0	0	0	0	1347	3497	0
2	4	8	FGF-acidic	37	0				0		Z	0	0	0	0	0	0	0	0	0	0	1347	3617	0
2	5	8	FGF-acidic	37	0				0		Z	0	0	0	0	0	0	0	0	0	0	1347	3737	0
2	6	8	FGF-acidic	37	0				0		Z	0	0	0	0	0	0	0	0	0	0	1347	3857	0
2	1	9	FGF-basic	38	0	0	0	#DIV/0!	0		Z	0	0	0	0	0	0	0	0	0	0	1467	3257	0
2	2	9	FGF-basic	38	0				0		Z	0	0	0	0	0	0	0	0	0	0	1467	3377	0
2	3	9	FGF-basic	38	0				0		Z	0	0	0	0	0	0	0	0	0	0	1467	3497	0
2	4	9	FGF-basic	38	0				0		Z	0	0	0	0	0	0	0	0	0	0	1467	3617	0
2	5	9	FGF-basic	38	0				0		Z	0	0	0	0	0	0	0	0	0	0	1467	3737	0
2	6	9	FGF-basic	38	0				0		Z	0	0	0	0	0	0	0	0	0	0	1467	3857	0
7	1	30	Fibronectin	219	3405	3809	234.46	0.0615543	2701.91		C	1244	1	0.45002	0.45002	151768	798.7	29.4	4372513	3515	122	4001	7755	0
7	2	30	Fibronectin	219	3728				2958.21		C	1256	1	0.60266	0.60266	163280	1713.7	32.9	4836579	3851	130	4001	7875	0
7	3	30	Fibronectin	219	3745				2971.7		C	1261	1	0.53629	0.53629	167713	828.8	32.8	4872888	3864	133	4001	7995	0
7	4	30	Fibronectin	219	3994				3169.29		C	1247	1	0.58915	0.58915	168345	851.9	34.8	5076161	4071	135	4001	8115	0
7	5	30	Fibronectin	219	3975				3154.21		C	1247	1	0.59178	0.59178	165851	841.2	32.7	5034482	4037	133	4001	8235	0
7	6	30	Fibronectin	219	4007				3179.6		C	1238	1	0.58901	0.58901	163416	816.9	32.6	5059653	4087	132	4001	8355	0
7	1	13	Follicle Stimulating Hormone (FSH)	202	21264	19360.5	1600.41	0.0826635	16873.2		C	1040	1	0.44057	0.44057	163280	11236.8	124.8	23819310	22903	157	1961	7755	0
7	2	13	Follicle Stimulating Hormone (FSH)	202	19108				15162.4		C	1147	1	0.4131	0.4131	209901	12121.8	119.3	24725645	21557	183	1961	7875	0
7	3	13	Follicle Stimulating Hormone (FSH)	202	17086				13557.9		C	1138	1	0.41496	0.41496	235566	11535.5	125	23704893	20830	207	1961	7995	0
7	4	13	Follicle Stimulating Hormone (FSH)	202	19415				15406		C	1168	1	0.4293	0.4293	272144	12540	121.1	25925018	22196	233	1961	8115	0
7	5	13	Follicle Stimulating Hormone (FSH)	202	21020				16679.6		C	1147	1	0.42934	0.42934	278721	12067.2	118.9	26023348	22688	243	1961	8235	0
7	6	13	Follicle Stimulating Hormone (FSH)	202	18270				14497.5		C	1188	1	0.42975	0.42975	295812	12644.7	108.2	26629543	22415	249	1961	8355	0
3	1	7	Follistatin	68	0	0	0	#DIV/0!	0		Z	0	0	0	0	0	0	0	0	0	0	1235	4159	0
3	2	7	Follistatin	68	0				0		Z	0	0	0	0	0	0	0	0	0	0	1235	4279	0
3	3	7	Follistatin	68	0				0		Z	0	0	0	0	0	0	0	0	0	0	1235	4399	0
3	4	7	Follistatin	68	0				0		Z	0	0	0	0	0	0	0	0	0	0	1235	4519	0
3	5	7	Follistatin	68	0				0		Z	0	0	0	0	0	0	0	0	0	0	1235	4639	0
3	6	7	Follistatin	68	0				0		Z	0	0	0	0	0	0	0	0	0	0	1235	4759	0
3	1	8	Fractalkine	69	0	0	0	#DIV/0!	0		Z	0	0	0	0	0	0	0	0	0	0	1355	4159	0
3	2	8	Fractalkine	69	0				0		Z	0	0	0	0	0	0	0	0	0	0	1355	4279	0
3	3	8	Fractalkine	69	0				0		Z	0	0	0	0	0	0	0	0	0	0	1355	4399	0
3	4	8	Fractalkine	69	0				0		Z	0	0	0	0	0	0	0	0	0	0	1355	4519	0
3	5	8	Fractalkine	69	0				0		Z	0	0	0	0	0	0	0	0	0	0	1355	4639	0
3	6	8	Fractalkine	69	0				0		Z	0	0	0	0	0	0	0	0	0	0	1355	4759	0
7	1	10	Free PSA	199	0	0	0	#DIV/0!	0		Z	0	0	0	0	0	0	0	0	0	0	1601	7755	0
7	2	10	Free PSA	199	0				0		Z	0	0	0	0	0	0	0	0	0	0	1601	7875	0
7	3	10	Free PSA	199	0				0		Z	0	0	0	0	0	0	0	0	0	0	1601	7995	0
7	4	10	Free PSA	199	0				0		Z	0	0	0	0	0	0	0	0	0	0	1601	8115	0
7	5	10	Free PSA	199	0				0		Z	0	0	0	0	0	0	0	0	0	0	1601	8235	0
7	6	10	Free PSA	199	0				0		Z	0	0	0	0	0	0	0	0	0	0	1601	8355	0
2	1	10	G-CSF	39	0	0	0	#DIV/0!	0		X	179	1	0	0	39201	105.2	43.8	0	0	219	1587	3257	0
2	2	10	G-CSF	39	0				0		Z	0	0	0	0	0	0	0	0	0	0	1587	3377	0
2	3	10	G-CSF	39	0				0		Z	0	0	0	0	0	0	0	0	0	0	1587	3497	0
2	4	10	G-CSF	39	0				0		Z	0	0	0	0	0	0	0	0	0	0	1587	3617	0
2	5	10	G-CSF	39	0				0		Z	0	0	0	0	0	0	0	0	0	0	1587	3737	0
2	6	10	G-CSF	39	0				0		Z	0	0	0	0	0	0	0	0	0	0	1587	3857	0
8	1	28	GAPDH	G	0	0	0	#DIV/0!	0		Z	0	0	0	0	0	0	0	0	0	0	3763	8623	0
8	2	28	GAPDH	G	0				0		Z	0	0	0	0	0	0	0	0	0	0	3763	8743	0
8	3	28	GAPDH	G	0				0		Z	0	0	0	0	0	0	0	0	0	0	3763	8863	0
8	4	28	GAPDH	G	0				0		Z	0	0	0	0	0	0	0	0	0	0	3763	8983	0
8	5	28	GAPDH	G	0				0		Z	0	0	0	0	0	0	0	0	0	0	3763	9103	0
8	6	28	GAPDH	G	0				0		X	223	1	0	0	32335	177.9	24.8	0	0	145	3763	9223	0
2	1	11	GM-CSF	40	0	0	0	#DIV/0!	0		Z	0	0	0	0	0	0	0	0	0	0	1707	3257	0
2	2	11	GM-CSF	40	0				0		Z	0	0	0	0	0	0	0	0	0	0	1707	3377	0
2	3	11	GM-CSF	40	0				0		Z	0	0	0	0	0	0	0	0	0	0	1707	3497	0
2	4	11	GM-CSF	40	0				0		Z	0	0	0	0	0	0	0	0	0	0	1707	3617	0
2	5	11	GM-CSF	40	0				0		Z	0	0	0	0	0	0	0	0	0	0	1707	3737	0
2	6	11	GM-CSF	40	0				0		Z	0	0	0	0	0	0	0	0	0	0	1707	3857	0
8	1	13	Granzyme B	234	0	0	0	#DIV/0!	0		Z	0	0	0	0	0	0	0	0	0	0	1963	8623	0
8	2	13	Granzyme B	234	0				0		Z	0	0	0	0	0	0	0	0	0	0	1963	8743	0
8	3	13	Granzyme B	234	0				0		Z	0	0	0	0	0	0	0	0	0	0	1963	8863	0
8	4	13	Granzyme B	234	0				0		Z	0	0	0	0	0	0	0	0	0	0	1963	8983	0
8	5	13	Granzyme B	234	0				0		Z	0	0	0	0	0	0	0	0	0	0	1963	9103	0
8	6	13	Granzyme B	234	0				0		Z	0	0	0	0	0	0	0	0	0	0	1963	9223	0
3	1	10	GRO-beta	71	0	0	0	#DIV/0!	0		Z	0	0	0	0	0	0	0	0	0	0	1595	4159	0
3	2	10	GRO-beta	71	0				0		Z	0	0	0	0	0	0	0	0	0	0	1595	4279	0
3	3	10	GRO-beta	71	0				0		Z	0	0	0	0	0	0	0	0	0	0	1595	4399	0
3	4	10	GRO-beta	71	0				0		Z	0	0	0	0	0	0	0	0	0	0	1595	4519	0
3	5	10	GRO-beta	71	0				0		Z	0	0	0	0	0	0	0	0	0	0	1595	4639	0
3	6	10	GRO-beta	71	0				0		Z	0	0	0	0	0	0	0	0	0	0	1595	4759	0
3	1	11	GRO-gamma	72	1137	189.5	464.178	2.44949	902.223		C	774	1	0.16022	0.16022	157896	3097.4	57.8	2179957	2816	204	1715	4159	0
3	2	11	GRO-gamma	72	0				0		Z	0	0	0	0	0	0	0	0	0	0	1715	4279	0
3	3	11	GRO-gamma	72	0				0		Z	0	0	0	0	0	0	0	0	0	0	1715	4399	0
3	4	11	GRO-gamma	72	0				0		Z	0	0	0	0	0	0	0	0	0	0	1715	4519	0
3	5	11	GRO-gamma	72	0				0		Z	0	0	0	0	0	0	0	0	0	0	1715	4639	0
3	6	11	GRO-gamma	72	0				0		Z	0	0	0	0	0	0	0	0	0	0	1715	4759	0
3	1	9	GRO/MGSA	70	0	0	0	#DIV/0!	0		Z	0	0	0	0	0	0	0	0	0	0	1475	4159	0
3	2	9	GRO/MGSA	70	0				0		Z	0	0	0	0	0	0	0	0	0	0	1475	4279	0
3	3	9	GRO/MGSA	70	0				0		Z	0	0	0	0	0	0	0	0	0	0	1475	4399	0
3	4	9	GRO/MGSA	70	0				0		Z	0	0	0	0	0	0	0	0	0	0	1475	4519	0
3	5	9	GRO/MGSA	70	0				0		Z	0	0	0	0	0	0	0	0	0	0	1475	4639	0
3	6	9	GRO/MGSA	70	0				0		Z	0	0	0	0	0	0	0	0	0	0	1475	4759	0
8	1	14	Haptoglobin	235	0	0	0	#DIV/0!	0		Z	0	0	0	0	0	0	0	0	0	0	2083	8623	0
8	2	14	Haptoglobin	235	0				0		Z	0	0	0	0	0	0	0	0	0	0	2083	8743	0
8	3	14	Haptoglobin	235	0				0		Z	0	0	0	0	0	0	0	0	0	0	2083	8863	0
8	4	14	Haptoglobin	235	0				0		Z	0	0	0	0	0	0	0	0	0	0	2083	8983	0
8	5	14	Haptoglobin	235	0				0		Z	0	0	0	0	0	0	0	0	0	0	2083	9103	0
8	6	14	Haptoglobin	235	0				0		Z	0	0	0	0	0	0	0	0	0	0	2083	9223	0
8	1	15	Hemoglobin	236	0	0	0	#DIV/0!	0		Z	0	0	0	0	0	0	0	0	0	0	2203	8623	0
8	2	15	Hemoglobin	236	0				0		Z	0	0	0	0	0	0	0	0	0	0	2203	8743	0
8	3	15	Hemoglobin	236	0				0		Z	0	0	0	0	0	0	0	0	0	0	2203	8863	0
8	4	15	Hemoglobin	236	0				0		Z	0	0	0	0	0	0	0	0	0	0	2203	8983	0
8	5	15	Hemoglobin	236	0				0		Z	0	0	0	0	0	0	0	0	0	0	2203	9103	0
8	6	15	Hemoglobin	236	0				0		Z	0	0	0	0	0	0	0	0	0	0	2203	9223	0
7	1	31	Hepatitis B Surface Antigen	220	0	0	0	#DIV/0!	0		Z	0	0	0	0	0	0	0	0	0	0	4121	7755	0
7	2	31	Hepatitis B Surface Antigen	220	0				0		Z	0	0	0	0	0	0	0	0	0	0	4121	7875	0
7	3	31	Hepatitis B Surface Antigen	220	0				0		Z	0	0	0	0	0	0	0	0	0	0	4121	7995	0
7	4	31	Hepatitis B Surface Antigen	220	0				0		Z	0	0	0	0	0	0	0	0	0	0	4121	8115	0
7	5	31	Hepatitis B Surface Antigen	220	0				0		Z	0	0	0	0	0	0	0	0	0	0	4121	8235	0
7	6	31	Hepatitis B Surface Antigen	220	0				0		Z	0	0	0	0	0	0	0	0	0	0	4121	8355	0
8	1	26	Hepatocyte Growth Factor (HGF)	247	0	0	0	#DIV/0!	0		Z	0	0	0	0	0	0	0	0	0	0	3523	8623	0
8	2	26	Hepatocyte Growth Factor (HGF)	247	0				0		X	437	1	0	0	60743	93.1	22.5	0	0	139	3523	8743	0
8	3	26	Hepatocyte Growth Factor (HGF)	247	0				0		X	261	1	0	0	37323	95.7	23.2	0	0	143	3523	8863	0
8	4	26	Hepatocyte Growth Factor (HGF)	247	0				0		Z	0	0	0	0	0	0	0	0	0	0	3523	8983	0
8	5	26	Hepatocyte Growth Factor (HGF)	247	0				0		Z	0	0	0	0	0	0	0	0	0	0	3523	9103	0
8	6	26	Hepatocyte Growth Factor (HGF)	247	0				0		Z	0	0	0	0	0	0	0	0	0	0	3523	9223	0
6	1	16	Hepatocyte Growth Factor Receptor (MET)	173	0	0	0	#DIV/0!	0		X	334	1	0	0	36072	61.3	18.7	0	0	108	2311	6837	0
6	2	16	Hepatocyte Growth Factor Receptor (MET)	173	0				0		Z	0	0	0	0	0	0	0	0	0	0	2311	6957	0
6	3	16	Hepatocyte Growth Factor Receptor (MET)	173	0				0		Z	0	0	0	0	0	0	0	0	0	0	2311	7077	0
6	4	16	Hepatocyte Growth Factor Receptor (MET)	173	0				0		Z	0	0	0	0	0	0	0	0	0	0	2311	7197	0
6	5	16	Hepatocyte Growth Factor Receptor (MET)	173	0				0		Z	0	0	0	0	0	0	0	0	0	0	2311	7317	0
6	6	16	Hepatocyte Growth Factor Receptor (MET)	173	0				0		Z	0	0	0	0	0	0	0	0	0	0	2311	7437	0
6	1	26	HER2/erbB2	183	0	0	0	#DIV/0!	0		X	591	1	0	0	66783	197.7	21.7	0	0	113	3511	6837	0
6	2	26	HER2/erbB2	183	0				0		X	607	1	0	0	69198	116.6	21.8	0	0	114	3511	6957	0
6	3	26	HER2/erbB2	183	0				0		X	795	1	0	0	84270	135.2	18.9	0	0	106	3511	7077	0
6	4	26	HER2/erbB2	183	0				0		X	831	1	0	0	87255	119.5	19.2	0	0	105	3511	7197	0
6	5	26	HER2/erbB2	183	0				0		X	824	1	0	0	86520	96.3	18.8	0	0	105	3511	7317	0
6	6	26	HER2/erbB2	183	0				0		X	760	1	0	0	81320	198.5	19.2	0	0	107	3511	7437	0
4	1	29	HER3/erbB3	122	0	0	0	#DIV/0!	0		X	465	0.996	0	0	67598	1162.8	27.4	0	0	146	3871	5039	0
4	2	29	HER3/erbB3	122	0				0		X	444	1	0	0	59496	101.9	24.5	0	0	134	3871	5159	0
4	3	29	HER3/erbB3	122	0				0		X	432	1	0	0	60048	708.6	26.2	0	0	139	3871	5279	0
4	4	29	HER3/erbB3	122	0				0		X	257	1	0	0	35466	103.2	25.7	0	0	138	3871	5399	0
4	5	29	HER3/erbB3	122	0				0		Z	0	0	0	0	0	0	0	0	0	0	3871	5519	0
4	6	29	HER3/erbB3	122	0				0		X	214	1	0	0	26536	140.6	21.4	0	0	124	3871	5639	0
1	1	24	human Albumin	21	189	208	12.9306	0.0621663	149.974		C	1009	1	0.15578	0.15578	139242	120.1	24.9	213754	212	138	3261	2371	0
1	2	24	human Albumin	21	201				159.496		C	1064	1	0.20202	0.20202	147896	119.8	24.8	236810	223	139	3261	2491	0
1	3	24	human Albumin	21	209				165.844		C	946	1	0.12034	0.12034	129602	87.9	25	212320	224	137	3261	2611	0
1	4	24	human Albumin	21	213				169.018		C	921	1	0.16038	0.16038	129861	364.4	25.1	229204	249	141	3261	2731	0
1	5	24	human Albumin	21	228				180.921		C	1043	1	0.17932	0.17932	155407	155.8	27.6	264821	254	149	3261	2851	0
1	6	24	human Albumin	21	208				165.05		C	930	1	0.10129	0.10129	140430	192	27.2	218612	235	151	3261	2971	0
7	1	14	Human Chorionic Gonadotropin alpha (alpha hCG)	203	0	0	0	#DIV/0!	0		Z	0	0	0	0	0	0	0	0	0	0	2081	7755	0
7	2	14	Human Chorionic Gonadotropin alpha (alpha hCG)	203	0				0		Z	0	0	0	0	0	0	0	0	0	0	2081	7875	0
7	3	14	Human Chorionic Gonadotropin alpha (alpha hCG)	203	0				0		Z	0	0	0	0	0	0	0	0	0	0	2081	7995	0
7	4	14	Human Chorionic Gonadotropin alpha (alpha hCG)	203	0				0		Z	0	0	0	0	0	0	0	0	0	0	2081	8115	0
7	5	14	Human Chorionic Gonadotropin alpha (alpha hCG)	203	0				0		Z	0	0	0	0	0	0	0	0	0	0	2081	8235	0
7	6	14	Human Chorionic Gonadotropin alpha (alpha hCG)	203	0				0		Z	0	0	0	0	0	0	0	0	0	0	2081	8355	0
7	1	15	Human Chorionic Gonadotropin beta (beta hCG)	204	0	0	0	#DIV/0!	0		X	177	1	0	0	25488	92.5	31.6	0	0	144	2201	7755	0
7	2	15	Human Chorionic Gonadotropin beta (beta hCG)	204	0				0		X	261	1	0	0	40194	96.8	28.7	0	0	154	2201	7875	0
7	3	15	Human Chorionic Gonadotropin beta (beta hCG)	204	0				0		Z	0	0	0	0	0	0	0	0	0	0	2201	7995	0
7	4	15	Human Chorionic Gonadotropin beta (beta hCG)	204	0				0		Z	0	0	0	0	0	0	0	0	0	0	2201	8115	0
7	5	15	Human Chorionic Gonadotropin beta (beta hCG)	204	0				0		Z	0	0	0	0	0	0	0	0	0	0	2201	8235	0
7	6	15	Human Chorionic Gonadotropin beta (beta hCG)	204	0				0		Z	0	0	0	0	0	0	0	0	0	0	2201	8355	0
7	1	16	Human Chorionic Gonadotropin Total (hCG)	205	0	0	0	#DIV/0!	0		Z	0	0	0	0	0	0	0	0	0	0	2321	7755	0
7	2	16	Human Chorionic Gonadotropin Total (hCG)	205	0				0		Z	0	0	0	0	0	0	0	0	0	0	2321	7875	0
7	3	16	Human Chorionic Gonadotropin Total (hCG)	205	0				0		Z	0	0	0	0	0	0	0	0	0	0	2321	7995	0
7	4	16	Human Chorionic Gonadotropin Total (hCG)	205	0				0		Z	0	0	0	0	0	0	0	0	0	0	2321	8115	0
7	5	16	Human Chorionic Gonadotropin Total (hCG)	205	0				0		Z	0	0	0	0	0	0	0	0	0	0	2321	8235	0
7	6	16	Human Chorionic Gonadotropin Total (hCG)	205	0				0		Z	0	0	0	0	0	0	0	0	0	0	2321	8355	0
7	1	17	Human Growth Hormone (HGH)	206	0	0	0	#DIV/0!	0		Z	0	0	0	0	0	0	0	0	0	0	2441	7755	0
7	2	17	Human Growth Hormone (HGH)	206	0				0		Z	0	0	0	0	0	0	0	0	0	0	2441	7875	0
7	3	17	Human Growth Hormone (HGH)	206	0				0		Z	0	0	0	0	0	0	0	0	0	0	2441	7995	0
7	4	17	Human Growth Hormone (HGH)	206	0				0		Z	0	0	0	0	0	0	0	0	0	0	2441	8115	0
7	5	17	Human Growth Hormone (HGH)	206	0				0		Z	0	0	0	0	0	0	0	0	0	0	2441	8235	0
7	6	17	Human Growth Hormone (HGH)	206	0				0		Z	0	0	0	0	0	0	0	0	0	0	2441	8355	0
2	1	3	ICAM-1	32	0	0	0	#DIV/0!	0		Z	0	0	0	0	0	0	0	0	0	0	747	3257	0
2	2	3	ICAM-1	32	0				0		Z	0	0	0	0	0	0	0	0	0	0	747	3377	0
2	3	3	ICAM-1	32	0				0		Z	0	0	0	0	0	0	0	0	0	0	747	3497	0
2	4	3	ICAM-1	32	0				0		Z	0	0	0	0	0	0	0	0	0	0	747	3617	0
2	5	3	ICAM-1	32	0				0		Z	0	0	0	0	0	0	0	0	0	0	747	3737	0
2	6	3	ICAM-1	32	0				0		Z	0	0	0	0	0	0	0	0	0	0	747	3857	0
3	1	12	IFN-beta	73	0	0	0	#DIV/0!	0		X	599	1	0	0	126389	179.5	44.1	0	0	211	1835	4159	0
3	2	12	IFN-beta	73	0				0		X	426	1	0	0	84774	422.7	40.2	0	0	199	1835	4279	0
3	3	12	IFN-beta	73	0				0		X	490	1	0	0	95550	238.9	36.8	0	0	195	1835	4399	0
3	4	12	IFN-beta	73	0				0		X	212	1	0	0	43036	106.3	38.5	0	0	203	1835	4519	0
3	5	12	IFN-beta	73	0				0		Z	0	0	0	0	0	0	0	0	0	0	1835	4639	0
3	6	12	IFN-beta	73	0				0		Z	0	0	0	0	0	0	0	0	0	0	1835	4759	0
1	1	9	IFN-gamma	6	0	0	0	#DIV/0!	0		Z	0	0	0	0	0	0	0	0	0	0	1461	2371	0
1	2	9	IFN-gamma	6	0				0		Z	0	0	0	0	0	0	0	0	0	0	1461	2491	0
1	3	9	IFN-gamma	6	0				0		Z	0	0	0	0	0	0	0	0	0	0	1461	2611	0
1	4	9	IFN-gamma	6	0				0		Z	0	0	0	0	0	0	0	0	0	0	1461	2731	0
1	5	9	IFN-gamma	6	0				0		Z	0	0	0	0	0	0	0	0	0	0	1461	2851	0
1	6	9	IFN-gamma	6	0				0		Z	0	0	0	0	0	0	0	0	0	0	1461	2971	0
3	1	13	IFN-lambda2	74	0	0	0	#DIV/0!	0		X	676	1	0	0	139932	434.2	43.8	0	0	207	1955	4159	0
3	2	13	IFN-lambda2	74	0				0		X	758	1	0	0	143262	286	41.7	0	0	189	1955	4279	0
3	3	13	IFN-lambda2	74	0				0		X	590	1	0	0	115050	346.5	41.1	0	0	195	1955	4399	0
3	4	13	IFN-lambda2	74	0				0		X	726	1	0	0	142296	302.9	43	0	0	196	1955	4519	0
3	5	13	IFN-lambda2	74	0				0		X	758	1	0	0	150084	400.2	44.1	0	0	198	1955	4639	0
3	6	13	IFN-lambda2	74	0				0		X	738	1	0	0	152028	316.6	46.1	0	0	206	1955	4759	0
7	1	24	IgA	213	229	252.5	16.2819	0.0644827	181.714		C	1289	1	0.27199	0.27199	150813	74.2	22.3	312666	243	117	3281	7755	0
7	2	24	IgA	213	249				197.584		C	1356	1	0.31675	0.31675	160008	98.9	22.8	358273	264	118	3281	7875	0
7	3	24	IgA	213	251				199.171		C	1325	1	0.28115	0.28115	166950	147.8	25.5	366064	276	126	3281	7995	0
7	4	24	IgA	213	252				199.965		C	1263	1	0.20621	0.20621	180609	109.2	35.6	341624	270	143	3281	8115	0
7	5	24	IgA	213	254				201.552		C	1173	1	0.16364	0.16364	201756	149.3	41.7	326882	279	172	3281	8235	0
7	6	24	IgA	213	280				222.183		C	1230	1	0.18183	0.18183	220170	142.9	43.5	379125	308	179	3281	8355	0
7	1	25	IgE	214	0	0	0	#DIV/0!	0		X	497	1	0	0	61628	126.8	23.3	0	0	124	3401	7755	0
7	2	25	IgE	214	0				0		X	879	1	0	0	113391	542.7	25.5	0	0	129	3401	7875	0
7	3	25	IgE	214	0				0		X	1021	1	0	0	133751	119.6	25.8	0	0	131	3401	7995	0
7	4	25	IgE	214	0				0		X	978	1	0	0	131052	73.1	26	0	0	134	3401	8115	0
7	5	25	IgE	214	0				0		Z	0	0	0	0	0	0	0	0	0	0	3401	8235	0
7	6	25	IgE	214	0				0		Z	0	0	0	0	0	0	0	0	0	0	3401	8355	0
1	1	5	IGF 1R	2	0	0	0	#DIV/0!	0		X	609	1	0	0	98049	1142.7	38.7	0	0	161	981	2371	0
1	2	5	IGF 1R	2	0				0		X	316	1	0	0	50560	225.8	39.3	0	0	160	981	2491	0
1	3	5	IGF 1R	2	0				0		X	240	1	0	0	38160	136.9	39	0	0	159	981	2611	0
1	4	5	IGF 1R	2	0				0		X	256	1	0	0	38144	2035.9	34.8	0	0	149	981	2731	0
1	5	5	IGF 1R	2	0				0		X	474	1	0	0	76314	183.5	40.2	0	0	161	981	2851	0
1	6	5	IGF 1R	2	0				0		X	389	1	0	0	64574	256.7	40.9	0	0	166	981	2971	0
3	1	14	IGF-BP1	75	0	0	0	#DIV/0!	0		X	550	1	0	0	116050	298.9	46	0	0	211	2075	4159	0
3	2	14	IGF-BP1	75	0				0		X	652	1	0	0	125836	483.6	38.9	0	0	193	2075	4279	0
3	3	14	IGF-BP1	75	0				0		X	704	0.966	0	0	131240	7347.7	40.9	0	0	193	2075	4399	0
3	4	14	IGF-BP1	75	0				0		X	541	1	0	0	100626	165.4	37.4	0	0	186	2075	4519	0
3	5	14	IGF-BP1	75	0				0		X	665	1	0	0	127015	162.8	38.3	0	0	191	2075	4639	0
3	6	14	IGF-BP1	75	0				0		X	524	1	0	0	102704	163.1	40.5	0	0	196	2075	4759	0
1	1	22	IGF-BP2	19	0	0	0	#DIV/0!	0		X	778	1	0	0	115144	120.5	27.3	0	0	148	3021	2371	0
1	2	22	IGF-BP2	19	0				0		X	785	1	0	0	115395	501.7	27.8	0	0	147	3021	2491	0
1	3	22	IGF-BP2	19	0				0		X	833	1	0	0	121618	367.2	27.4	0	0	146	3021	2611	0
1	4	22	IGF-BP2	19	0				0		X	782	1	0	0	116518	245.7	27.7	0	0	149	3021	2731	0
1	5	22	IGF-BP2	19	0				0		X	713	1	0	0	106237	215.9	27.5	0	0	149	3021	2851	0
1	6	22	IGF-BP2	19	0				0		X	714	1	0	0	108528	157.1	28.1	0	0	152	3021	2971	0
3	1	15	IGF-BP3	76	0	0	0	#DIV/0!	0		X	544	1	0	0	102816	1059	39.5	0	0	189	2195	4159	0
3	2	15	IGF-BP3	76	0				0		X	678	1	0	0	127464	153	35.8	0	0	188	2195	4279	0
3	3	15	IGF-BP3	76	0				0		X	482	1	0	0	90616	181.8	38.4	0	0	188	2195	4399	0
3	4	15	IGF-BP3	76	0				0		X	665	1	0	0	113715	494.4	38.3	0	0	171	2195	4519	0
3	5	15	IGF-BP3	76	0				0		X	673	1	0	0	125178	112.4	36.7	0	0	186	2195	4639	0
3	6	15	IGF-BP3	76	0				0		X	665	0.998	0	0	126160	485.6	37.4	0	0	190	2195	4759	0
3	1	16	IGF-BP5	77	0	52.8333	129.415	2.44949	0		X	685	1	0	0	119190	252.9	37	0	0	174	2315	4159	0
3	2	16	IGF-BP5	77	0				0		X	656	1	0	0	118080	257	37.6	0	0	180	2315	4279	0
3	3	16	IGF-BP5	77	0				0		X	721	1	0	0	132664	243.1	39.1	0	0	184	2315	4399	0
3	4	16	IGF-BP5	77	317				251.543		C	801	1	0.06511	0.06511	124155	216.3	37.9	301563	376	155	2315	4519	0
3	5	16	IGF-BP5	77	0				0		X	772	1	0	0	133556	219.5	38.1	0	0	173	2315	4639	0
3	6	16	IGF-BP5	77	0				0		X	754	1	0	0	137982	194.1	36.8	0	0	183	2315	4759	0
3	1	17	IGF-BP7	78	0	0	0	#DIV/0!	0		X	558	1	0	0	94860	136.9	32.4	0	0	170	2435	4159	0
3	2	17	IGF-BP7	78	0				0		X	333	1	0	0	58941	582.5	32.1	0	0	177	2435	4279	0
3	3	17	IGF-BP7	78	0				0		X	507	1	0	0	91260	437	32.1	0	0	180	2435	4399	0
3	4	17	IGF-BP7	78	0				0		X	679	1	0	0	119504	69.6	31.8	0	0	176	2435	4519	0
3	5	17	IGF-BP7	78	0				0		X	505	1	0	0	90395	204.8	32.2	0	0	179	2435	4639	0
3	6	17	IGF-BP7	78	0				0		X	352	1	0	0	64416	67.6	32.2	0	0	183	2435	4759	0
2	1	12	IGF-I	41	0	219.833	241.486	1.09849	0		X	716	1	0	0	146064	228.1	48.6	0	0	204	1827	3257	0
2	2	12	IGF-I	41	0				0		X	805	1	0	0	172270	142.5	49.4	0	0	214	1827	3377	0
2	3	12	IGF-I	41	0				0		X	756	1	0	0	160272	256.7	50.7	0	0	212	1827	3497	0
2	4	12	IGF-I	41	408				323.753		C	896	1	0.04206	0.04206	185472	176.3	48.2	399054	445	207	1827	3617	0
2	5	12	IGF-I	41	448				355.493		C	826	1	0.05544	0.05544	170156	168.4	50.1	393647	477	206	1827	3737	0
2	6	12	IGF-I	41	463				367.396		C	817	1	0.06024	0.06024	160949	177.3	48.5	403437	494	197	1827	3857	0
2	1	13	IGF-II	42	2275	2439.5	120.81	0.0495225	1805.24		C	1167	1	0.39378	0.39378	228732	867.5	51.8	2917846	2500	196	1947	3257	0
2	2	13	IGF-II	42	2375				1884.59		C	1276	1	0.44085	0.44085	255200	686.3	52.9	3243667	2542	200	1947	3377	0
2	3	13	IGF-II	42	2434				1931.41		C	1248	1	0.44877	0.44877	263328	603.2	54	3175879	2545	211	1947	3497	0
2	4	13	IGF-II	42	2641				2095.66		C	1300	1	0.47597	0.47597	282100	605.4	57.6	3527301	2713	217	1947	3617	0
2	5	13	IGF-II	42	2439				1935.38		C	1311	1	0.46097	0.46097	285798	951.2	60.6	3370185	2571	218	1947	3737	0
2	6	13	IGF-II	42	2473				1962.35		C	1234	1	0.43254	0.43254	249268	663.3	58	3173497	2572	202	1947	3857	0
7	1	27	IgG	216	0	0	0	#DIV/0!	0		X	875	1	0	0	106750	120.2	22.9	0	0	122	3641	7755	0
7	2	27	IgG	216	0				0		X	1009	1	0	0	122089	79.1	22	0	0	121	3641	7875	0
7	3	27	IgG	216	0				0		X	963	1	0	0	121338	251.6	23.5	0	0	126	3641	7995	0
7	4	27	IgG	216	0				0		X	644	1	0	0	94668	391.2	28.7	0	0	147	3641	8115	0
7	5	27	IgG	216	0				0		X	739	0.999	0	0	117342	237.5	33	0	0	159	3641	8235	0
7	6	27	IgG	216	0				0		X	214	1	0	0	34882	190.1	29.8	0	0	163	3641	8355	0
7	1	26	IgM	215	0	0	0	#DIV/0!	0		X	696	1	0	0	81432	114.2	20.3	0	0	117	3521	7755	0
7	2	26	IgM	215	0				0		X	787	1	0	0	93653	106.8	20.7	0	0	119	3521	7875	0
7	3	26	IgM	215	0				0		X	703	1	0	0	86469	104.7	21.4	0	0	123	3521	7995	0
7	4	26	IgM	215	0				0		X	645	1	0	0	83850	84.7	22.2	0	0	130	3521	8115	0
7	5	26	IgM	215	0				0		X	634	1	0	0	84956	187.6	22.8	0	0	134	3521	8235	0
7	6	26	IgM	215	0				0		X	196	1	0	0	29204	51	26.4	0	0	149	3521	8355	0
3	1	18	IL-1 alpha	79	0	0	0	#DIV/0!	0		Z	0	0	0	0	0	0	0	0	0	0	2555	4159	0
3	2	18	IL-1 alpha	79	0				0		Z	0	0	0	0	0	0	0	0	0	0	2555	4279	0
3	3	18	IL-1 alpha	79	0				0		Z	0	0	0	0	0	0	0	0	0	0	2555	4399	0
3	4	18	IL-1 alpha	79	0				0		Z	0	0	0	0	0	0	0	0	0	0	2555	4519	0
3	5	18	IL-1 alpha	79	0				0		Z	0	0	0	0	0	0	0	0	0	0	2555	4639	0
3	6	18	IL-1 alpha	79	0				0		Z	0	0	0	0	0	0	0	0	0	0	2555	4759	0
8	1	25	IL-1 beta	246	0	0	0	#DIV/0!	0		X	247	1	0	0	40755	419.7	25.2	0	0	165	3403	8623	0
8	2	25	IL-1 beta	246	0				0		X	330	1	0	0	53460	190.6	27	0	0	162	3403	8743	0
8	3	25	IL-1 beta	246	0				0		X	205	1	0	0	32800	75.3	27	0	0	160	3403	8863	0
8	4	25	IL-1 beta	246	0				0		X	223	1	0	0	35234	84.1	27.8	0	0	158	3403	8983	0
8	5	25	IL-1 beta	246	0				0		X	241	1	0	0	36632	61.5	26	0	0	152	3403	9103	0
8	6	25	IL-1 beta	246	0				0		Z	0	0	0	0	0	0	0	0	0	0	3403	9223	0
1	1	10	IL-10	7	0	0	0	#DIV/0!	0		Z	0	0	0	0	0	0	0	0	0	0	1581	2371	0
1	2	10	IL-10	7	0				0		Z	0	0	0	0	0	0	0	0	0	0	1581	2491	0
1	3	10	IL-10	7	0				0		Z	0	0	0	0	0	0	0	0	0	0	1581	2611	0
1	4	10	IL-10	7	0				0		Z	0	0	0	0	0	0	0	0	0	0	1581	2731	0
1	5	10	IL-10	7	0				0		Z	0	0	0	0	0	0	0	0	0	0	1581	2851	0
1	6	10	IL-10	7	0				0		Z	0	0	0	0	0	0	0	0	0	0	1581	2971	0
3	1	19	IL-11	80	0	0	0	#DIV/0!	0		Z	0	0	0	0	0	0	0	0	0	0	2675	4159	0
3	2	19	IL-11	80	0				0		Z	0	0	0	0	0	0	0	0	0	0	2675	4279	0
3	3	19	IL-11	80	0				0		Z	0	0	0	0	0	0	0	0	0	0	2675	4399	0
3	4	19	IL-11	80	0				0		Z	0	0	0	0	0	0	0	0	0	0	2675	4519	0
3	5	19	IL-11	80	0				0		Z	0	0	0	0	0	0	0	0	0	0	2675	4639	0
3	6	19	IL-11	80	0				0		Z	0	0	0	0	0	0	0	0	0	0	2675	4759	0
3	1	20	IL-12	81	1506	1351.67	160.36	0.118639	1195.03		C	1034	1	0.4014	0.4014	157168	950.8	39.2	1841943	1781	152	2795	4159	0
3	2	20	IL-12	81	1476				1171.22		C	1060	1	0.40773	0.40773	164300	949	40.8	1889364	1782	155	2795	4279	0
3	3	20	IL-12	81	1481				1175.19		C	1017	1	0.37645	0.37645	161703	957.8	41.3	1803862	1774	159	2795	4399	0
3	4	20	IL-12	81	1194				947.453		C	1101	1	0.37751	0.37751	176160	1321.1	40.9	1709324	1553	160	2795	4519	0
3	5	20	IL-12	81	1136				901.429		C	1150	1	0.36551	0.36551	187450	777.7	42.2	1588725	1382	163	2795	4639	0
3	6	20	IL-12	81	1317				1045.06		C	1016	1	0.35796	0.35796	162560	990.7	41.3	1644259	1618	160	2795	4759	0
3	1	21	IL-13	82	0	0	0	#DIV/0!	0		X	590	1	0	0	90860	188.6	27.6	0	0	154	2915	4159	0
3	2	21	IL-13	82	0				0		X	688	1	0	0	106640	98.8	27.5	0	0	155	2915	4279	0
3	3	21	IL-13	82	0				0		X	568	1	0	0	89176	738.9	28.9	0	0	157	2915	4399	0
3	4	21	IL-13	82	0				0		X	618	1	0	0	96408	154.1	28.2	0	0	156	2915	4519	0
3	5	21	IL-13	82	0				0		X	717	1	0	0	114720	80.5	29.2	0	0	160	2915	4639	0
3	6	21	IL-13	82	0				0		X	650	1	0	0	102050	93.7	29.4	0	0	157	2915	4759	0
3	1	22	IL-15	83	9522	10446.8	732.313	0.070099	7555.82		C	1167	1	0.44424	0.44424	186720	4872.7	56.6	12427864	10649	160	3035	4159	0
3	2	22	IL-15	83	11529				9148.4		C	1199	1	0.43983	0.43983	196636	4349.4	54	14391653	12003	164	3035	4279	0
3	3	22	IL-15	83	11090				8800.05		C	1252	1	0.43286	0.43286	210336	3997.9	52.5	14877389	11883	168	3035	4399	0
3	4	22	IL-15	83	10249				8132.7		C	1239	1	0.44624	0.44624	204435	4382.3	52.4	13789513	11130	165	3035	4519	0
3	5	22	IL-15	83	10044				7970.03		C	1207	1	0.42424	0.42424	197948	4511.9	55.8	13363333	11072	164	3035	4639	0
3	6	22	IL-15	83	10247				8131.12		C	1231	1	0.47146	0.47146	205577	4878.3	51.7	14010720	11382	167	3035	4759	0
3	1	23	IL-16	84	0	0	0	#DIV/0!	0		Z	0	0	0	0	0	0	0	0	0	0	3155	4159	0
3	2	23	IL-16	84	0				0		Z	0	0	0	0	0	0	0	0	0	0	3155	4279	0
3	3	23	IL-16	84	0				0		Z	0	0	0	0	0	0	0	0	0	0	3155	4399	0
3	4	23	IL-16	84	0				0		Z	0	0	0	0	0	0	0	0	0	0	3155	4519	0
3	5	23	IL-16	84	0				0		Z	0	0	0	0	0	0	0	0	0	0	3155	4639	0
3	6	23	IL-16	84	0				0		Z	0	0	0	0	0	0	0	0	0	0	3155	4759	0
3	1	24	IL-17 (IL-17A)	85	0	0	0	#DIV/0!	0		X	293	1	0	0	43071	161.4	24.9	0	0	147	3275	4159	0
3	2	24	IL-17 (IL-17A)	85	0				0		Z	0	0	0	0	0	0	0	0	0	0	3275	4279	0
3	3	24	IL-17 (IL-17A)	85	0				0		X	602	1	0	0	84882	66.1	22.8	0	0	141	3275	4399	0
3	4	24	IL-17 (IL-17A)	85	0				0		X	603	1	0	0	84420	72.6	22.9	0	0	140	3275	4519	0
3	5	24	IL-17 (IL-17A)	85	0				0		X	221	1	0	0	31603	54.9	24.6	0	0	143	3275	4639	0
3	6	24	IL-17 (IL-17A)	85	0				0		X	629	1	0	0	89318	120.7	23.3	0	0	142	3275	4759	0
3	1	25	IL-17B	86	0	0	0	#DIV/0!	0		X	851	1	0	0	115736	873.7	24.8	0	0	136	3395	4159	0
3	2	25	IL-17B	86	0				0		X	933	1	0	0	123156	339.5	23.6	0	0	132	3395	4279	0
3	3	25	IL-17B	86	0				0		X	1035	1	0	0	138690	297.6	24.2	0	0	134	3395	4399	0
3	4	25	IL-17B	86	0				0		X	868	1	0	0	128464	160.4	29.7	0	0	148	3395	4519	0
3	5	25	IL-17B	86	0				0		X	903	1	0	0	139062	186.3	30.8	0	0	154	3395	4639	0
3	6	25	IL-17B	86	0				0		X	940	1	0	0	131600	704.6	26.2	0	0	140	3395	4759	0
3	1	26	IL-17D	87	0	0	0	#DIV/0!	0		X	541	1	0	0	73035	425.7	22.3	0	0	135	3515	4159	0
3	2	26	IL-17D	87	0				0		X	659	1	0	0	86329	233.6	21.6	0	0	131	3515	4279	0
3	3	26	IL-17D	87	0				0		X	595	1	0	0	82110	94.3	25.2	0	0	138	3515	4399	0
3	4	26	IL-17D	87	0				0		X	662	1	0	0	88708	98.6	22.4	0	0	134	3515	4519	0
3	5	26	IL-17D	87	0				0		X	391	1	0	0	55131	115.1	25.5	0	0	141	3515	4639	0
3	6	26	IL-17D	87	0				0		X	684	1	0	0	95760	104.6	23.9	0	0	140	3515	4759	0
3	1	27	IL-17E	88	269	285.667	16.8839	0.0591036	213.455		C	909	1	0.23106	0.23106	116352	108.3	24.2	261110	287	128	3635	4159	0
3	2	27	IL-17E	88	308				244.402		C	1019	1	0.29052	0.29052	133489	131.8	26.8	330811	325	131	3635	4279	0
3	3	27	IL-17E	88	302				239.641		C	1031	1	0.26018	0.26018	138154	117.1	31.2	331391	321	134	3635	4399	0
3	4	27	IL-17E	88	278				220.596		C	1122	1	0.28082	0.28082	143616	112.6	26.2	336844	300	128	3635	4519	0
3	5	27	IL-17E	88	289				229.325		C	1090	1	0.2236	0.2236	152600	362.9	32	361735	332	140	3635	4639	0
3	6	27	IL-17E	88	268				212.661		C	1087	1	0.26895	0.26895	147832	158.6	28.1	317480	292	136	3635	4759	0
3	1	28	IL-17F	89	189	216.167	15.2763	0.0706693	149.974		C	863	1	0.16874	0.16874	107875	116.3	22.8	187126	217	125	3755	4159	0
3	2	28	IL-17F	89	219				173.779		C	1020	1	0.24134	0.24134	130560	84	25.8	239525	235	128	3755	4279	0
3	3	28	IL-17F	89	235				186.475		C	1097	1	0.2573	0.2573	150289	155.8	32.4	285494	260	137	3755	4399	0
3	4	28	IL-17F	89	212				168.224		C	1140	1	0.29142	0.29142	142500	219.4	24.2	271956	239	125	3755	4519	0
3	5	28	IL-17F	89	220				174.573		C	1112	1	0.25258	0.25258	139000	87.7	24.7	262026	236	125	3755	4639	0
3	6	28	IL-17F	89	222				176.16		C	1030	1	0.21698	0.21698	145230	152.8	31.4	253888	246	141	3755	4759	0
2	1	14	IL-19	43	0	0	0	#DIV/0!	0		Z	0	0	0	0	0	0	0	0	0	0	2067	3257	0
2	2	14	IL-19	43	0				0		Z	0	0	0	0	0	0	0	0	0	0	2067	3377	0
2	3	14	IL-19	43	0				0		Z	0	0	0	0	0	0	0	0	0	0	2067	3497	0
2	4	14	IL-19	43	0				0		Z	0	0	0	0	0	0	0	0	0	0	2067	3617	0
2	5	14	IL-19	43	0				0		Z	0	0	0	0	0	0	0	0	0	0	2067	3737	0
2	6	14	IL-19	43	0				0		X	201	1	0	0	38391	157.4	39.1	0	0	191	2067	3857	0
2	1	15	IL-1RA	44	0	0	0	#DIV/0!	0		X	237	1	0	0	41949	132.8	32.9	0	0	177	2187	3257	0
2	2	15	IL-1RA	44	0				0		X	181	1	0	0	32399	95.4	34.6	0	0	179	2187	3377	0
2	3	15	IL-1RA	44	0				0		X	278	1	0	0	51708	222.2	35.6	0	0	186	2187	3497	0
2	4	15	IL-1RA	44	0				0		X	445	1	0	0	88110	83.2	36.2	0	0	198	2187	3617	0
2	5	15	IL-1RA	44	0				0		X	438	1	0	0	86724	112.6	38.7	0	0	198	2187	3737	0
2	6	15	IL-1RA	44	0				0		X	450	1	0	0	85500	125.9	37.4	0	0	190	2187	3857	0
1	1	27	IL-2	24	165	27.5	67.361	2.44949	130.929		C	1223	1	0.14802	0.14802	150429	959.2	23.1	369792	302	123	3621	2371	0
1	2	27	IL-2	24	0				0		X	955	1	0	0	122240	110.9	21.4	0	0	128	3621	2491	0
1	3	27	IL-2	24	0				0		X	1088	1	0	0	141440	63.8	21.2	0	0	130	3621	2611	0
1	4	27	IL-2	24	0				0		X	1007	1	0	0	134938	104.5	21.8	0	0	134	3621	2731	0
1	5	27	IL-2	24	0				0		X	978	1	0	0	129096	83.3	22.1	0	0	132	3621	2851	0
1	6	27	IL-2	24	0				0		X	751	1	0	0	102887	187.1	23.2	0	0	137	3621	2971	0
3	1	29	IL-20	90	0	0	0	#DIV/0!	0		X	586	1	0	0	73250	82.9	21	0	0	125	3875	4159	0
3	2	29	IL-20	90	0				0		X	594	1	0	0	73062	482.3	20.3	0	0	123	3875	4279	0
3	3	29	IL-20	90	0				0		X	260	1	0	0	33540	155.8	22.7	0	0	129	3875	4399	0
3	4	29	IL-20	90	0				0		X	312	1	0	0	39936	91.4	23.1	0	0	128	3875	4519	0
3	5	29	IL-20	90	0				0		X	765	1	0	0	95625	85.9	21.9	0	0	125	3875	4639	0
3	6	29	IL-20	90	0				0		X	456	1	0	0	59280	102.7	22.3	0	0	130	3875	4759	0
3	1	30	IL-21	91	0	0	0	#DIV/0!	0		X	780	1	0	0	99840	241.4	21.9	0	0	128	3995	4159	0
3	2	30	IL-21	91	0				0		X	963	1	0	0	120375	297.6	22	0	0	125	3995	4279	0
3	3	30	IL-21	91	0				0		X	939	1	0	0	118314	563.3	21.5	0	0	126	3995	4399	0
3	4	30	IL-21	91	0				0		X	836	1	0	0	108680	197.8	22.7	0	0	130	3995	4519	0
3	5	30	IL-21	91	0				0		X	837	1	0	0	108810	125.4	23.6	0	0	130	3995	4639	0
3	6	30	IL-21	91	0				0		X	937	1	0	0	122747	127.9	23	0	0	131	3995	4759	0
3	1	31	IL-22	92	0	0	0	#DIV/0!	0		X	674	1	0	0	88968	127	22.9	0	0	132	4115	4159	0
3	2	31	IL-22	92	0				0		X	674	1	0	0	91664	106.5	24.1	0	0	136	4115	4279	0
3	3	31	IL-22	92	0				0		X	790	1	0	0	104280	159.8	22.4	0	0	132	4115	4399	0
3	4	31	IL-22	92	0				0		X	783	1	0	0	104139	744.4	22	0	0	133	4115	4519	0
3	5	31	IL-22	92	0				0		X	736	1	0	0	99360	430.9	24.8	0	0	135	4115	4639	0
3	6	31	IL-22	92	0				0		X	822	1	0	0	110970	204.5	24.2	0	0	135	4115	4759	0
3	1	32	IL-3	93	0	0	0	#DIV/0!	0		X	728	1	0	0	96824	91.2	21.4	0	0	133	4235	4159	0
3	2	32	IL-3	93	0				0		X	825	1	0	0	116325	146.8	25.8	0	0	141	4235	4279	0
3	3	32	IL-3	93	0				0		X	694	1	0	0	95772	154	24.9	0	0	138	4235	4399	0
3	4	32	IL-3	93	0				0		X	766	1	0	0	104176	147.5	23.9	0	0	136	4235	4519	0
3	5	32	IL-3	93	0				0		X	810	1	0	0	110970	97.5	24.7	0	0	137	4235	4639	0
3	6	32	IL-3	93	0				0		X	795	1	0	0	117660	123.9	28.6	0	0	148	4235	4759	0
4	1	1	IL-31	94	0	0	0	#DIV/0!	0		Z	0	0	0	0	0	0	0	0	0	0	511	5039	0
4	2	1	IL-31	94	0				0		Z	0	0	0	0	0	0	0	0	0	0	511	5159	0
4	3	1	IL-31	94	0				0		Z	0	0	0	0	0	0	0	0	0	0	511	5279	0
4	4	1	IL-31	94	0				0		Z	0	0	0	0	0	0	0	0	0	0	511	5399	0
4	5	1	IL-31	94	0				0		Z	0	0	0	0	0	0	0	0	0	0	511	5519	0
4	6	1	IL-31	94	0				0		Z	0	0	0	0	0	0	0	0	0	0	511	5639	0
4	1	2	IL-33	95	0	0	0	#DIV/0!	0		Z	0	0	0	0	0	0	0	0	0	0	631	5039	0
4	2	2	IL-33	95	0				0		Z	0	0	0	0	0	0	0	0	0	0	631	5159	0
4	3	2	IL-33	95	0				0		Z	0	0	0	0	0	0	0	0	0	0	631	5279	0
4	4	2	IL-33	95	0				0		Z	0	0	0	0	0	0	0	0	0	0	631	5399	0
4	5	2	IL-33	95	0				0		X	297	1	0	0	92367	602.1	82.5	0	0	311	631	5519	0
4	6	2	IL-33	95	0				0		Z	0	0	0	0	0	0	0	0	0	0	631	5639	0
2	1	31	IL-4	60	0	0	0	#DIV/0!	0		X	617	1	0	0	75891	101.5	20.2	0	0	123	4107	3257	0
2	2	31	IL-4	60	0				0		X	798	1	0	0	100548	58.1	20.4	0	0	126	4107	3377	0
2	3	31	IL-4	60	0				0		X	772	1	0	0	98044	92.7	20.5	0	0	127	4107	3497	0
2	4	31	IL-4	60	0				0		X	758	1	0	0	95508	144.3	20.8	0	0	126	4107	3617	0
2	5	31	IL-4	60	0				0		X	735	1	0	0	92610	99.7	20.4	0	0	126	4107	3737	0
2	6	31	IL-4	60	0				0		X	914	1	0	0	115164	104.1	20.9	0	0	126	4107	3857	0
4	1	3	IL-5	96	0	0	0	#DIV/0!	0		Z	0	0	0	0	0	0	0	0	0	0	751	5039	0
4	2	3	IL-5	96	0				0		Z	0	0	0	0	0	0	0	0	0	0	751	5159	0
4	3	3	IL-5	96	0				0		Z	0	0	0	0	0	0	0	0	0	0	751	5279	0
4	4	3	IL-5	96	0				0		Z	0	0	0	0	0	0	0	0	0	0	751	5399	0
4	5	3	IL-5	96	0				0		Z	0	0	0	0	0	0	0	0	0	0	751	5519	0
4	6	3	IL-5	96	0				0		Z	0	0	0	0	0	0	0	0	0	0	751	5639	0
2	1	16	IL-6	45	0	0	0	#DIV/0!	0		Z	0	0	0	0	0	0	0	0	0	0	2307	3257	0
2	2	16	IL-6	45	0				0		Z	0	0	0	0	0	0	0	0	0	0	2307	3377	0
2	3	16	IL-6	45	0				0		Z	0	0	0	0	0	0	0	0	0	0	2307	3497	0
2	4	16	IL-6	45	0				0		Z	0	0	0	0	0	0	0	0	0	0	2307	3617	0
2	5	16	IL-6	45	0				0		Z	0	0	0	0	0	0	0	0	0	0	2307	3737	0
2	6	16	IL-6	45	0				0		Z	0	0	0	0	0	0	0	0	0	0	2307	3857	0
2	1	17	IL-7	46	0	0	0	#DIV/0!	0		Z	0	0	0	0	0	0	0	0	0	0	2427	3257	0
2	2	17	IL-7	46	0				0		Z	0	0	0	0	0	0	0	0	0	0	2427	3377	0
2	3	17	IL-7	46	0				0		Z	0	0	0	0	0	0	0	0	0	0	2427	3497	0
2	4	17	IL-7	46	0				0		Z	0	0	0	0	0	0	0	0	0	0	2427	3617	0
2	5	17	IL-7	46	0				0		Z	0	0	0	0	0	0	0	0	0	0	2427	3737	0
2	6	17	IL-7	46	0				0		Z	0	0	0	0	0	0	0	0	0	0	2427	3857	0
1	1	11	IL-8	8	0	0	0	#DIV/0!	0		Z	0	0	0	0	0	0	0	0	0	0	1701	2371	0
1	2	11	IL-8	8	0				0		X	245	1	0	0	55860	82.5	41.3	0	0	228	1701	2491	0
1	3	11	IL-8	8	0				0		Z	0	0	0	0	0	0	0	0	0	0	1701	2611	0
1	4	11	IL-8	8	0				0		Z	0	0	0	0	0	0	0	0	0	0	1701	2731	0
1	5	11	IL-8	8	0				0		Z	0	0	0	0	0	0	0	0	0	0	1701	2851	0
1	6	11	IL-8	8	0				0		Z	0	0	0	0	0	0	0	0	0	0	1701	2971	0
4	1	4	IL-9	97	0	0	0	#DIV/0!	0		Z	0	0	0	0	0	0	0	0	0	0	871	5039	0
4	2	4	IL-9	97	0				0		Z	0	0	0	0	0	0	0	0	0	0	871	5159	0
4	3	4	IL-9	97	0				0		Z	0	0	0	0	0	0	0	0	0	0	871	5279	0
4	4	4	IL-9	97	0				0		Z	0	0	0	0	0	0	0	0	0	0	871	5399	0
4	5	4	IL-9	97	0				0		Z	0	0	0	0	0	0	0	0	0	0	871	5519	0
4	6	4	IL-9	97	0				0		Z	0	0	0	0	0	0	0	0	0	0	871	5639	0
7	1	18	Insulin	207	0	0	0	#DIV/0!	0		X	552	1	0	0	78384	1334.2	29.3	0	0	142	2561	7755	0
7	2	18	Insulin	207	0				0		X	511	1	0	0	74095	120.2	26.5	0	0	145	2561	7875	0
7	3	18	Insulin	207	0				0		X	235	1	0	0	35955	352.3	27.8	0	0	153	2561	7995	0
7	4	18	Insulin	207	0				0		X	413	1	0	0	70210	166.6	30.3	0	0	170	2561	8115	0
7	5	18	Insulin	207	0				0		Z	0	0	0	0	0	0	0	0	0	0	2561	8235	0
7	6	18	Insulin	207	0				0		Z	0	0	0	0	0	0	0	0	0	0	2561	8355	0
1	1	32	Integrin Alpha5 (ITGA5)	29	148	165.667	11.6046	0.0700479	117.44		C	1136	1	0.11082	0.11082	147680	65.7	23	187596	165	130	4221	2371	0
1	2	32	Integrin Alpha5 (ITGA5)	29	156				123.788		C	1247	1	0.12559	0.12559	163357	102.4	22.9	227204	182	131	4221	2491	0
1	3	32	Integrin Alpha5 (ITGA5)	29	174				138.071		C	1169	1	0.18061	0.18061	154308	168.6	23.1	230054	197	132	4221	2611	0
1	4	32	Integrin Alpha5 (ITGA5)	29	179				142.039		C	1100	1	0.15996	0.15996	147400	537.4	24.9	247721	225	134	4221	2731	0
1	5	32	Integrin Alpha5 (ITGA5)	29	167				132.516		C	1187	1	0.14154	0.14154	157871	74	23.1	216784	183	133	4221	2851	0
1	6	32	Integrin Alpha5 (ITGA5)	29	170				134.897		C	1173	1	0.11343	0.11343	157182	104.9	23.7	225197	192	134	4221	2971	0
1	1	30	Integrin Beta-2 (CD18)	27	266	263.167	3.86868	0.0147005	211.074		C	1249	1	0.26768	0.26768	153627	127.2	22.7	370674	297	123	3981	2371	0
1	2	30	Integrin Beta-2 (CD18)	27	260				206.313		C	1311	1	0.25804	0.25804	162564	103	23	373411	285	124	3981	2491	0
1	3	30	Integrin Beta-2 (CD18)	27	260				206.313		C	1365	0.999	0.30243	0.30243	167772	1021.3	22.5	445859	327	123	3981	2611	0
1	4	30	Integrin Beta-2 (CD18)	27	259				205.52		C	1320	1	0.27769	0.27769	159720	305.6	21.5	403106	305	121	3981	2731	0
1	5	30	Integrin Beta-2 (CD18)	27	267				211.868		C	1358	1	0.29203	0.29203	164318	240.7	22	410960	303	121	3981	2851	0
1	6	30	Integrin Beta-2 (CD18)	27	267				211.868		C	1358	1	0.28136	0.28136	167034	101.8	22.1	393169	290	123	3981	2971	0
4	1	5	IP-10	98	0	0	0	#DIV/0!	0		Z	0	0	0	0	0	0	0	0	0	0	991	5039	0
4	2	5	IP-10	98	0				0		Z	0	0	0	0	0	0	0	0	0	0	991	5159	0
4	3	5	IP-10	98	0				0		Z	0	0	0	0	0	0	0	0	0	0	991	5279	0
4	4	5	IP-10	98	0				0		Z	0	0	0	0	0	0	0	0	0	0	991	5399	0
4	5	5	IP-10	98	0				0		Z	0	0	0	0	0	0	0	0	0	0	991	5519	0
4	6	5	IP-10	98	0				0		Z	0	0	0	0	0	0	0	0	0	0	991	5639	0
4	1	6	Keratinocyte Growth Factor/ FGF-7 (KGF)	99	0	0	0	#DIV/0!	0		Z	0	0	0	0	0	0	0	0	0	0	1111	5039	0
4	2	6	Keratinocyte Growth Factor/ FGF-7 (KGF)	99	0				0		Z	0	0	0	0	0	0	0	0	0	0	1111	5159	0
4	3	6	Keratinocyte Growth Factor/ FGF-7 (KGF)	99	0				0		Z	0	0	0	0	0	0	0	0	0	0	1111	5279	0
4	4	6	Keratinocyte Growth Factor/ FGF-7 (KGF)	99	0				0		Z	0	0	0	0	0	0	0	0	0	0	1111	5399	0
4	5	6	Keratinocyte Growth Factor/ FGF-7 (KGF)	99	0				0		Z	0	0	0	0	0	0	0	0	0	0	1111	5519	0
4	6	6	Keratinocyte Growth Factor/ FGF-7 (KGF)	99	0				0		Z	0	0	0	0	0	0	0	0	0	0	1111	5639	0
8	1	10	L-Selectin	231	0	0	0	#DIV/0!	0		Z	0	0	0	0	0	0	0	0	0	0	1603	8623	0
8	2	10	L-Selectin	231	0				0		Z	0	0	0	0	0	0	0	0	0	0	1603	8743	0
8	3	10	L-Selectin	231	0				0		Z	0	0	0	0	0	0	0	0	0	0	1603	8863	0
8	4	10	L-Selectin	231	0				0		Z	0	0	0	0	0	0	0	0	0	0	1603	8983	0
8	5	10	L-Selectin	231	0				0		Z	0	0	0	0	0	0	0	0	0	0	1603	9103	0
8	6	10	L-Selectin	231	0				0		Z	0	0	0	0	0	0	0	0	0	0	1603	9223	0
7	1	29	Laminin	218	474	488.333	22.2591	0.0455817	376.125		C	1044	1	0.3923	0.3923	120060	184.5	24.5	524782	503	115	3881	7755	0
7	2	29	Laminin	218	469				372.157		C	965	1	0.3466	0.3466	116765	218.1	29.4	487942	506	121	3881	7875	0
7	3	29	Laminin	218	474				376.125		C	966	1	0.3448	0.3448	130410	249.8	35.7	493736	511	135	3881	7995	0
7	4	29	Laminin	218	483				383.266		C	1039	1	0.40311	0.40311	143382	204.7	34.1	537521	517	138	3881	8115	0
7	5	29	Laminin	218	526				417.387		C	1001	1	0.41826	0.41826	141141	225.3	33.7	549928	549	141	3881	8235	0
7	6	29	Laminin	218	504				399.93		C	1056	1	0.40799	0.40799	140448	554.4	32.3	585729	555	133	3881	8355	0
4	1	7	Leptin	100	0	0	0	#DIV/0!	0		X	622	1	0	0	155500	811.3	72.8	0	0	250	1231	5039	0
4	2	7	Leptin	100	0				0		X	689	1	0	0	171561	877.3	73.3	0	0	249	1231	5159	0
4	3	7	Leptin	100	0				0		X	654	1	0	0	166770	1037.8	78.2	0	0	255	1231	5279	0
4	4	7	Leptin	100	0				0		X	728	1	0	0	179088	857.9	76.5	0	0	246	1231	5399	0
4	5	7	Leptin	100	0				0		X	674	1	0	0	164456	798.2	75.5	0	0	244	1231	5519	0
4	6	7	Leptin	100	0				0		X	681	1	0	0	160035	721.5	74.3	0	0	235	1231	5639	0
7	1	19	LH (Human luteinizing Hormone)	208	0	0	0	#DIV/0!	0		Z	0	0	0	0	0	0	0	0	0	0	2681	7755	0
7	2	19	LH (Human luteinizing Hormone)	208	0				0		Z	0	0	0	0	0	0	0	0	0	0	2681	7875	0
7	3	19	LH (Human luteinizing Hormone)	208	0				0		Z	0	0	0	0	0	0	0	0	0	0	2681	7995	0
7	4	19	LH (Human luteinizing Hormone)	208	0				0		Z	0	0	0	0	0	0	0	0	0	0	2681	8115	0
7	5	19	LH (Human luteinizing Hormone)	208	0				0		Z	0	0	0	0	0	0	0	0	0	0	2681	8235	0
7	6	19	LH (Human luteinizing Hormone)	208	0				0		Z	0	0	0	0	0	0	0	0	0	0	2681	8355	0
2	1	18	M-CSF	47	0	0	0	#DIV/0!	0		Z	0	0	0	0	0	0	0	0	0	0	2547	3257	0
2	2	18	M-CSF	47	0				0		Z	0	0	0	0	0	0	0	0	0	0	2547	3377	0
2	3	18	M-CSF	47	0				0		Z	0	0	0	0	0	0	0	0	0	0	2547	3497	0
2	4	18	M-CSF	47	0				0		Z	0	0	0	0	0	0	0	0	0	0	2547	3617	0
2	5	18	M-CSF	47	0				0		Z	0	0	0	0	0	0	0	0	0	0	2547	3737	0
2	6	18	M-CSF	47	0				0		Z	0	0	0	0	0	0	0	0	0	0	2547	3857	0
5	1	3	Mammaglobin	128	0	0	0	#DIV/0!	0		Z	0	0	0	0	0	0	0	0	0	0	751	5937	0
5	2	3	Mammaglobin	128	0				0		Z	0	0	0	0	0	0	0	0	0	0	751	6057	0
5	3	3	Mammaglobin	128	0				0		Z	0	0	0	0	0	0	0	0	0	0	751	6177	0
5	4	3	Mammaglobin	128	0				0		Z	0	0	0	0	0	0	0	0	0	0	751	6297	0
5	5	3	Mammaglobin	128	0				0		Z	0	0	0	0	0	0	0	0	0	0	751	6417	0
5	6	3	Mammaglobin	128	0				0		Z	0	0	0	0	0	0	0	0	0	0	751	6537	0
5	1	4	Mammaglobin B	129	0	359.5	184.041	0.511936	0		X	869	1	0	0	176407	281.8	62.1	0	0	203	871	5937	0
5	2	4	Mammaglobin B	129	523				415.007		C	1065	1	0.14218	0.14218	186375	381.7	53.5	675410	634	175	871	6057	0
5	3	4	Mammaglobin B	129	461				365.809		C	1183	1	0.2053	0.2053	178633	283.8	42.6	647422	547	151	871	6177	0
5	4	4	Mammaglobin B	129	399				316.611		C	1111	1	0.15205	0.15205	152207	197.6	39.4	515161	464	137	871	6297	0
5	5	4	Mammaglobin B	129	389				308.676		C	1179	1	0.21282	0.21282	146196	199	33.5	533860	453	124	871	6417	0
5	6	4	Mammaglobin B	129	385				305.502		C	1137	1	0.20919	0.20919	135303	186.1	31.8	499772	440	119	871	6537	0
4	1	8	MCP-1/MCAF	101	0	0	0	#DIV/0!	0		Z	0	0	0	0	0	0	0	0	0	0	1351	5039	0
4	2	8	MCP-1/MCAF	101	0				0		Z	0	0	0	0	0	0	0	0	0	0	1351	5159	0
4	3	8	MCP-1/MCAF	101	0				0		Z	0	0	0	0	0	0	0	0	0	0	1351	5279	0
4	4	8	MCP-1/MCAF	101	0				0		Z	0	0	0	0	0	0	0	0	0	0	1351	5399	0
4	5	8	MCP-1/MCAF	101	0				0		Z	0	0	0	0	0	0	0	0	0	0	1351	5519	0
4	6	8	MCP-1/MCAF	101	0				0		Z	0	0	0	0	0	0	0	0	0	0	1351	5639	0
4	1	9	MCP-2	102	0	0	0	#DIV/0!	0		Z	0	0	0	0	0	0	0	0	0	0	1471	5039	0
4	2	9	MCP-2	102	0				0		Z	0	0	0	0	0	0	0	0	0	0	1471	5159	0
4	3	9	MCP-2	102	0				0		Z	0	0	0	0	0	0	0	0	0	0	1471	5279	0
4	4	9	MCP-2	102	0				0		Z	0	0	0	0	0	0	0	0	0	0	1471	5399	0
4	5	9	MCP-2	102	0				0		Z	0	0	0	0	0	0	0	0	0	0	1471	5519	0
4	6	9	MCP-2	102	0				0		Z	0	0	0	0	0	0	0	0	0	0	1471	5639	0
4	1	10	MCP-3	103	0	0	0	#DIV/0!	0		X	245	1	0	0	57330	125.6	52.3	0	0	234	1591	5039	0
4	2	10	MCP-3	103	0				0		Z	0	0	0	0	0	0	0	0	0	0	1591	5159	0
4	3	10	MCP-3	103	0				0		Z	0	0	0	0	0	0	0	0	0	0	1591	5279	0
4	4	10	MCP-3	103	0				0		Z	0	0	0	0	0	0	0	0	0	0	1591	5399	0
4	5	10	MCP-3	103	0				0		X	184	1	0	0	41952	122.3	51.3	0	0	228	1591	5519	0
4	6	10	MCP-3	103	0				0		X	510	1	0	0	110160	651.4	50.7	0	0	216	1591	5639	0
4	1	11	MCP-4	104	0	0	0	#DIV/0!	0		Z	0	0	0	0	0	0	0	0	0	0	1711	5039	0
4	2	11	MCP-4	104	0				0		Z	0	0	0	0	0	0	0	0	0	0	1711	5159	0
4	3	11	MCP-4	104	0				0		Z	0	0	0	0	0	0	0	0	0	0	1711	5279	0
4	4	11	MCP-4	104	0				0		Z	0	0	0	0	0	0	0	0	0	0	1711	5399	0
4	5	11	MCP-4	104	0				0		Z	0	0	0	0	0	0	0	0	0	0	1711	5519	0
4	6	11	MCP-4	104	0				0		Z	0	0	0	0	0	0	0	0	0	0	1711	5639	0
1	1	17	MER	14	0	0	0	#DIV/0!	0		Z	0	0	0	0	0	0	0	0	0	0	2421	2371	0
1	2	17	MER	14	0				0		Z	0	0	0	0	0	0	0	0	0	0	2421	2491	0
1	3	17	MER	14	0				0		Z	0	0	0	0	0	0	0	0	0	0	2421	2611	0
1	4	17	MER	14	0				0		Z	0	0	0	0	0	0	0	0	0	0	2421	2731	0
1	5	17	MER	14	0				0		Z	0	0	0	0	0	0	0	0	0	0	2421	2851	0
1	6	17	MER	14	0				0		Z	0	0	0	0	0	0	0	0	0	0	2421	2971	0
6	1	21	Metastasis-associated protein MTA1 (MAT1)	178	214	212	4.93964	0.0233002	169.812		C	1352	1	0.48569	0.48569	159536	66.3	25	306828	227	118	2911	6837	0
6	2	21	Metastasis-associated protein MTA1 (MAT1)	178	208				165.05		C	1350	1	0.4312	0.4312	160650	60.8	26.8	295143	219	119	2911	6957	0
6	3	21	Metastasis-associated protein MTA1 (MAT1)	178	209				165.844		C	1370	1	0.48018	0.48018	164400	59.8	25	302639	221	120	2911	7077	0
6	4	21	Metastasis-associated protein MTA1 (MAT1)	178	207				164.257		C	1304	1	0.47132	0.47132	161696	78.8	24.6	288623	221	124	2911	7197	0
6	5	21	Metastasis-associated protein MTA1 (MAT1)	178	220				174.573		C	1354	1	0.42937	0.42937	167896	61.9	23.7	312942	231	124	2911	7317	0
6	6	21	Metastasis-associated protein MTA1 (MAT1)	178	214				169.812		C	1327	1	0.44053	0.44053	175164	71.8	24.7	303060	228	132	2911	7437	0
6	1	20	Mevalonate Kinase	177	0	0	0	#DIV/0!	0		Z	0	0	0	0	0	0	0	0	0	0	2791	6837	0
6	2	20	Mevalonate Kinase	177	0				0		Z	0	0	0	0	0	0	0	0	0	0	2791	6957	0
6	3	20	Mevalonate Kinase	177	0				0		Z	0	0	0	0	0	0	0	0	0	0	2791	7077	0
6	4	20	Mevalonate Kinase	177	0				0		Z	0	0	0	0	0	0	0	0	0	0	2791	7197	0
6	5	20	Mevalonate Kinase	177	0				0		Z	0	0	0	0	0	0	0	0	0	0	2791	7317	0
6	6	20	Mevalonate Kinase	177	0				0		Z	0	0	0	0	0	0	0	0	0	0	2791	7437	0
6	1	27	MGMT	184	192	172.167	12.4807	0.0724917	152.354		C	948	1	0.13652	0.13652	109968	124.8	25.5	217984	230	116	3631	6837	0
6	2	27	MGMT	184	167				132.516		C	932	1	0.16353	0.16353	102520	142.1	20.7	198441	213	110	3631	6957	0
6	3	27	MGMT	184	182				144.419		C	970	1	0.20608	0.20608	104760	599.7	20.7	248484	256	108	3631	7077	0
6	4	27	MGMT	184	170				134.897		C	975	1	0.17475	0.17475	107250	187.6	21.1	206228	212	110	3631	7197	0
6	5	27	MGMT	184	163				129.342		C	969	1	0.14127	0.14127	106590	141.8	20.2	201336	208	110	3631	7317	0
6	6	27	MGMT	184	159				126.168		C	977	1	0.08595	0.08595	111378	174.9	22.4	196950	202	114	3631	7437	0
4	1	12	MIG	105	0	0	0	#DIV/0!	0		Z	0	0	0	0	0	0	0	0	0	0	1831	5039	0
4	2	12	MIG	105	0				0		Z	0	0	0	0	0	0	0	0	0	0	1831	5159	0
4	3	12	MIG	105	0				0		Z	0	0	0	0	0	0	0	0	0	0	1831	5279	0
4	4	12	MIG	105	0				0		Z	0	0	0	0	0	0	0	0	0	0	1831	5399	0
4	5	12	MIG	105	0				0		Z	0	0	0	0	0	0	0	0	0	0	1831	5519	0
4	6	12	MIG	105	0				0		Z	0	0	0	0	0	0	0	0	0	0	1831	5639	0
4	1	13	MIP-1 alpha	106	0	0	0	#DIV/0!	0		Z	0	0	0	0	0	0	0	0	0	0	1951	5039	0
4	2	13	MIP-1 alpha	106	0				0		Z	0	0	0	0	0	0	0	0	0	0	1951	5159	0
4	3	13	MIP-1 alpha	106	0				0		Z	0	0	0	0	0	0	0	0	0	0	1951	5279	0
4	4	13	MIP-1 alpha	106	0				0		Z	0	0	0	0	0	0	0	0	0	0	1951	5399	0
4	5	13	MIP-1 alpha	106	0				0		Z	0	0	0	0	0	0	0	0	0	0	1951	5519	0
4	6	13	MIP-1 alpha	106	0				0		Z	0	0	0	0	0	0	0	0	0	0	1951	5639	0
4	1	14	MIP-1 beta	107	0	0	0	#DIV/0!	0		Z	0	0	0	0	0	0	0	0	0	0	2071	5039	0
4	2	14	MIP-1 beta	107	0				0		Z	0	0	0	0	0	0	0	0	0	0	2071	5159	0
4	3	14	MIP-1 beta	107	0				0		Z	0	0	0	0	0	0	0	0	0	0	2071	5279	0
4	4	14	MIP-1 beta	107	0				0		Z	0	0	0	0	0	0	0	0	0	0	2071	5399	0
4	5	14	MIP-1 beta	107	0				0		Z	0	0	0	0	0	0	0	0	0	0	2071	5519	0
4	6	14	MIP-1 beta	107	0				0		Z	0	0	0	0	0	0	0	0	0	0	2071	5639	0
4	1	15	MIP-3	108	0	0	0	#DIV/0!	0		Z	0	0	0	0	0	0	0	0	0	0	2191	5039	0
4	2	15	MIP-3	108	0				0		Z	0	0	0	0	0	0	0	0	0	0	2191	5159	0
4	3	15	MIP-3	108	0				0		Z	0	0	0	0	0	0	0	0	0	0	2191	5279	0
4	4	15	MIP-3	108	0				0		Z	0	0	0	0	0	0	0	0	0	0	2191	5399	0
4	5	15	MIP-3	108	0				0		Z	0	0	0	0	0	0	0	0	0	0	2191	5519	0
4	6	15	MIP-3	108	0				0		Z	0	0	0	0	0	0	0	0	0	0	2191	5639	0
4	1	16	MIP-3 alpha	109	0	0	0	#DIV/0!	0		Z	0	0	0	0	0	0	0	0	0	0	2311	5039	0
4	2	16	MIP-3 alpha	109	0				0		Z	0	0	0	0	0	0	0	0	0	0	2311	5159	0
4	3	16	MIP-3 alpha	109	0				0		Z	0	0	0	0	0	0	0	0	0	0	2311	5279	0
4	4	16	MIP-3 alpha	109	0				0		Z	0	0	0	0	0	0	0	0	0	0	2311	5399	0
4	5	16	MIP-3 alpha	109	0				0		Z	0	0	0	0	0	0	0	0	0	0	2311	5519	0
4	6	16	MIP-3 alpha	109	0				0		Z	0	0	0	0	0	0	0	0	0	0	2311	5639	0
4	1	17	MIP-3 beta	110	970	1056.83	61.1046	0.0578185	769.706		C	896	1	0.25477	0.25477	171136	890.4	50.2	1077161	1202	191	2431	5039	0
4	2	17	MIP-3 beta	110	1025				813.35		C	1009	1	0.28468	0.28468	190701	1058.3	50.6	1375711	1363	189	2431	5159	0
4	3	17	MIP-3 beta	110	1030				817.317		C	1003	1	0.267	0.267	182546	1143.7	48.7	1401328	1397	182	2431	5279	0
4	4	17	MIP-3 beta	110	1066				845.884		C	1010	1	0.29629	0.29629	178770	1034.7	46.4	1409154	1395	177	2431	5399	0
4	5	17	MIP-3 beta	110	1128				895.081		C	1002	1	0.29411	0.29411	172344	1173.3	48.5	1507726	1505	172	2431	5519	0
4	6	17	MIP-3 beta	110	1122				890.32		C	966	1	0.29049	0.29049	158424	998	46.3	1366040	1414	164	2431	5639	0
4	1	18	MIP-4	111	0	0	0	#DIV/0!	0		Z	0	0	0	0	0	0	0	0	0	0	2551	5039	0
4	2	18	MIP-4	111	0				0		Z	0	0	0	0	0	0	0	0	0	0	2551	5159	0
4	3	18	MIP-4	111	0				0		Z	0	0	0	0	0	0	0	0	0	0	2551	5279	0
4	4	18	MIP-4	111	0				0		Z	0	0	0	0	0	0	0	0	0	0	2551	5399	0
4	5	18	MIP-4	111	0				0		Z	0	0	0	0	0	0	0	0	0	0	2551	5519	0
4	6	18	MIP-4	111	0				0		Z	0	0	0	0	0	0	0	0	0	0	2551	5639	0
4	1	19	MIP-5	112	0	0	0	#DIV/0!	0		Z	0	0	0	0	0	0	0	0	0	0	2671	5039	0
4	2	19	MIP-5	112	0				0		Z	0	0	0	0	0	0	0	0	0	0	2671	5159	0
4	3	19	MIP-5	112	0				0		Z	0	0	0	0	0	0	0	0	0	0	2671	5279	0
4	4	19	MIP-5	112	0				0		Z	0	0	0	0	0	0	0	0	0	0	2671	5399	0
4	5	19	MIP-5	112	0				0		Z	0	0	0	0	0	0	0	0	0	0	2671	5519	0
4	6	19	MIP-5	112	0				0		Z	0	0	0	0	0	0	0	0	0	0	2671	5639	0
6	1	28	MLH1	185	0	0	0	#DIV/0!	0		X	432	1	0	0	47088	118.9	20.5	0	0	109	3751	6837	0
6	2	28	MLH1	185	0				0		X	452	1	0	0	47460	81.6	18.7	0	0	105	3751	6957	0
6	3	28	MLH1	185	0				0		X	598	1	0	0	62790	122.4	19	0	0	105	3751	7077	0
6	4	28	MLH1	185	0				0		X	476	1	0	0	53312	72.8	19.9	0	0	112	3751	7197	0
6	5	28	MLH1	185	0				0		X	439	1	0	0	52241	282.6	20.9	0	0	119	3751	7317	0
6	6	28	MLH1	185	0				0		X	321	1	0	0	36594	158.8	21.2	0	0	114	3751	7437	0
6	1	29	MLH3	186	0	0	0	#DIV/0!	0		X	672	1	0	0	73248	100.9	19.2	0	0	109	3871	6837	0
6	2	29	MLH3	186	0				0		X	775	1	0	0	82925	174.1	19.5	0	0	107	3871	6957	0
6	3	29	MLH3	186	0				0		X	896	1	0	0	94080	480	18.9	0	0	105	3871	7077	0
6	4	29	MLH3	186	0				0		X	895	1	0	0	91290	112.5	17.6	0	0	102	3871	7197	0
6	5	29	MLH3	186	0				0		X	568	1	0	0	59072	238.7	21.5	0	0	104	3871	7317	0
6	6	29	MLH3	186	0				0		X	221	1	0	0	26520	136.2	38.6	0	0	120	3871	7437	0
1	1	20	MLL	17	558	564.833	11.9569	0.0211688	442.78		C	1179	1	0.31813	0.31813	181566	220.6	33.2	710664	603	154	2781	2371	0
1	2	20	MLL	17	549				435.638		C	1339	1	0.31319	0.31319	208884	405.3	33.3	810372	605	156	2781	2491	0
1	3	20	MLL	17	565				448.334		C	1322	1	0.30959	0.30959	204910	195.2	32.8	796087	602	155	2781	2611	0
1	4	20	MLL	17	564				447.541		C	1343	1	0.31648	0.31648	209508	302.7	33.1	826009	615	156	2781	2731	0
1	5	20	MLL	17	585				464.204		C	1333	1	0.31886	0.31886	207948	209.5	32.8	847775	636	156	2781	2851	0
1	6	20	MLL	17	568				450.715		C	1307	1	0.32132	0.32132	206506	231.8	32.9	794993	608	158	2781	2971	0
5	1	5	MMP-1	130	0	0	0	#DIV/0!	0		X	636	1	0	0	125928	582.4	53.2	0	0	198	991	5937	0
5	2	5	MMP-1	130	0				0		X	423	1	0	0	74025	360.6	45.1	0	0	175	991	6057	0
5	3	5	MMP-1	130	0				0		X	682	1	0	0	104346	381	40	0	0	153	991	6177	0
5	4	5	MMP-1	130	0				0		X	821	1	0	0	113298	366.9	35.8	0	0	138	991	6297	0
5	5	5	MMP-1	130	0				0		X	434	1	0	0	55118	166	29.3	0	0	127	991	6417	0
5	6	5	MMP-1	130	0				0		X	598	1	0	0	72358	204.4	28.3	0	0	121	991	6537	0
5	1	6	MMP-10	131	10730	9320	847.179	0.090899	8514.38		C	1455	1	0.63436	0.63436	296820	3003.4	74	16851774	11582	204	1111	5937	0
5	2	6	MMP-10	131	9853				7818.47		C	1485	1	0.63683	0.63683	276210	2645.3	63.3	15699960	10572	186	1111	6057	0
5	3	6	MMP-10	131	9205				7304.28		C	1460	1	0.60772	0.60772	237980	2340	50.8	14438447	9889	163	1111	6177	0
5	4	6	MMP-10	131	9050				7181.28		C	1409	1	0.56298	0.56298	205714	2308.4	46.7	13648864	9687	146	1111	6297	0
5	5	6	MMP-10	131	8450				6705.17		C	1400	0.999	0.55628	0.55628	187332	2239.4	42.8	12640192	9042	134	1111	6417	0
5	6	6	MMP-10	131	8632				6849.59		C	1395	1	0.54141	0.54141	174375	1974.2	36.1	12703024	9106	125	1111	6537	0
5	1	7	MMP-11	132	0	53.3333	130.639	2.44949	0		X	754	1	0	0	147030	285.2	55.2	0	0	195	1231	5937	0
5	2	7	MMP-11	132	0				0		X	699	1	0	0	123024	520.6	50.2	0	0	176	1231	6057	0
5	3	7	MMP-11	132	0				0		X	742	1	0	0	115010	295	45.6	0	0	155	1231	6177	0
5	4	7	MMP-11	132	0				0		X	867	1	0	0	123981	253.6	41	0	0	143	1231	6297	0
5	5	7	MMP-11	132	0				0		X	863	1	0	0	114779	240.9	39.1	0	0	133	1231	6417	0
5	6	7	MMP-11	132	320				253.924		C	1074	1	0.16129	0.16129	133176	198.8	31.4	415652	387	124	1231	6537	0
5	1	8	MMP-13	133	0	0	0	#DIV/0!	0		Z	0	0	0	0	0	0	0	0	0	0	1351	5937	0
5	2	8	MMP-13	133	0				0		Z	0	0	0	0	0	0	0	0	0	0	1351	6057	0
5	3	8	MMP-13	133	0				0		Z	0	0	0	0	0	0	0	0	0	0	1351	6177	0
5	4	8	MMP-13	133	0				0		Z	0	0	0	0	0	0	0	0	0	0	1351	6297	0
5	5	8	MMP-13	133	0				0		Z	0	0	0	0	0	0	0	0	0	0	1351	6417	0
5	6	8	MMP-13	133	0				0		Z	0	0	0	0	0	0	0	0	0	0	1351	6537	0
5	1	9	MMP-14	134	0	0	0	#DIV/0!	0		Z	0	0	0	0	0	0	0	0	0	0	1471	5937	0
5	2	9	MMP-14	134	0				0		Z	0	0	0	0	0	0	0	0	0	0	1471	6057	0
5	3	9	MMP-14	134	0				0		Z	0	0	0	0	0	0	0	0	0	0	1471	6177	0
5	4	9	MMP-14	134	0				0		Z	0	0	0	0	0	0	0	0	0	0	1471	6297	0
5	5	9	MMP-14	134	0				0		Z	0	0	0	0	0	0	0	0	0	0	1471	6417	0
5	6	9	MMP-14	134	0				0		Z	0	0	0	0	0	0	0	0	0	0	1471	6537	0
5	1	10	MMP-15	135	0	0	0	#DIV/0!	0		Z	0	0	0	0	0	0	0	0	0	0	1591	5937	0
5	2	10	MMP-15	135	0				0		Z	0	0	0	0	0	0	0	0	0	0	1591	6057	0
5	3	10	MMP-15	135	0				0		Z	0	0	0	0	0	0	0	0	0	0	1591	6177	0
5	4	10	MMP-15	135	0				0		Z	0	0	0	0	0	0	0	0	0	0	1591	6297	0
5	5	10	MMP-15	135	0				0		Z	0	0	0	0	0	0	0	0	0	0	1591	6417	0
5	6	10	MMP-15	135	0				0		Z	0	0	0	0	0	0	0	0	0	0	1591	6537	0
5	1	11	MMP-16	136	0	0	0	#DIV/0!	0		Z	0	0	0	0	0	0	0	0	0	0	1711	5937	0
5	2	11	MMP-16	136	0				0		Z	0	0	0	0	0	0	0	0	0	0	1711	6057	0
5	3	11	MMP-16	136	0				0		Z	0	0	0	0	0	0	0	0	0	0	1711	6177	0
5	4	11	MMP-16	136	0				0		Z	0	0	0	0	0	0	0	0	0	0	1711	6297	0
5	5	11	MMP-16	136	0				0		Z	0	0	0	0	0	0	0	0	0	0	1711	6417	0
5	6	11	MMP-16	136	0				0		X	178	1	0	0	21538	112	24.8	0	0	121	1711	6537	0
5	1	12	MMP-19	137	432	376	29.5025	0.0784642	342.797		C	1112	1	0.17941	0.17941	173472	525.9	39.9	696848	627	156	1831	5937	0
5	2	12	MMP-19	137	365				289.632		C	1128	1	0.16342	0.16342	160176	309.4	36.3	559170	496	142	1831	6057	0
5	3	12	MMP-19	137	363				288.045		C	1195	1	0.22086	0.22086	155350	310.9	31	574138	480	130	1831	6177	0
5	4	12	MMP-19	137	385				305.502		C	1209	1	0.21141	0.21141	147498	283.4	31	600973	497	122	1831	6297	0
5	5	12	MMP-19	137	354				280.903		C	1178	1	0.22536	0.22536	136648	276.4	27.7	543112	461	116	1831	6417	0
5	6	12	MMP-19	137	357				283.284		C	1200	1	0.23875	0.23875	134400	286.8	27	566336	472	112	1831	6537	0
5	1	13	MMP-2	138	7091	5097.5	1306.8	0.256361	5626.79		C	1306	1	0.52926	0.52926	207654	8241.4	54.9	13429187	10283	159	1951	5937	0
5	2	13	MMP-2	138	4312				3421.62		C	1145	1	0.49257	0.49257	162590	7318	54.8	8879864	7755	142	1951	6057	0
5	3	13	MMP-2	138	5388				4275.44		C	1175	1	0.47067	0.47067	149225	7596.5	36.7	10056558	8559	127	1951	6177	0
5	4	13	MMP-2	138	4654				3693		C	1203	1	0.45916	0.45916	141954	6977.1	33.4	9216986	7662	118	1951	6297	0
5	5	13	MMP-2	138	3323				2636.84		C	1179	1	0.52931	0.52931	134406	6149.6	31	7152082	6066	114	1951	6417	0
5	6	13	MMP-2	138	5817				4615.86		C	1228	1	0.47412	0.47412	136308	6253	27.4	10142253	8259	111	1951	6537	0
5	1	14	MMP-23	139	0	0	0	#DIV/0!	0		Z	0	0	0	0	0	0	0	0	0	0	2071	5937	0
5	2	14	MMP-23	139	0				0		Z	0	0	0	0	0	0	0	0	0	0	2071	6057	0
5	3	14	MMP-23	139	0				0		X	199	1	0	0	24079	298.6	21.5	0	0	121	2071	6177	0
5	4	14	MMP-23	139	0				0		X	239	1	0	0	26768	602.9	20.7	0	0	112	2071	6297	0
5	5	14	MMP-23	139	0				0		X	177	1	0	0	19647	51.6	20.2	0	0	111	2071	6417	0
5	6	14	MMP-23	139	0				0		X	224	1	0	0	24640	47.6	19.3	0	0	110	2071	6537	0
5	1	15	MMP-3	140	0	0	0	#DIV/0!	0		Z	0	0	0	0	0	0	0	0	0	0	2191	5937	0
5	2	15	MMP-3	140	0				0		Z	0	0	0	0	0	0	0	0	0	0	2191	6057	0
5	3	15	MMP-3	140	0				0		Z	0	0	0	0	0	0	0	0	0	0	2191	6177	0
5	4	15	MMP-3	140	0				0		Z	0	0	0	0	0	0	0	0	0	0	2191	6297	0
5	5	15	MMP-3	140	0				0		Z	0	0	0	0	0	0	0	0	0	0	2191	6417	0
5	6	15	MMP-3	140	0				0		X	182	1	0	0	19656	108.9	19	0	0	108	2191	6537	0
5	1	16	MMP-7	141	0	235.5	184.277	0.782491	0		X	724	1	0	0	101360	856.3	33.1	0	0	140	2311	5937	0
5	2	16	MMP-7	141	374				296.773		C	835	1	0.11668	0.11668	109385	666.2	31.1	554534	664	131	2311	6057	0
5	3	16	MMP-7	141	371				294.393		C	855	1	0.14963	0.14963	102600	556.5	27.6	510419	597	120	2311	6177	0
5	4	16	MMP-7	141	365				289.632		C	879	1	0.14518	0.14518	100206	581.5	26.1	526853	599	114	2311	6297	0
5	5	16	MMP-7	141	0				0		X	783	1	0	0	85347	428.3	23.9	0	0	109	2311	6417	0
5	6	16	MMP-7	141	303				240.434		C	779	1	0.12818	0.12818	84132	394.6	23.7	355793	457	108	2311	6537	0
5	1	17	MMP-8	142	0	0	0	#DIV/0!	0		X	193	1	0	0	26055	131.7	24.4	0	0	135	2431	5937	0
5	2	17	MMP-8	142	0				0		X	204	1	0	0	25500	99.4	22.3	0	0	125	2431	6057	0
5	3	17	MMP-8	142	0				0		X	418	1	0	0	49324	121.2	22.4	0	0	118	2431	6177	0
5	4	17	MMP-8	142	0				0		X	527	1	0	0	59024	77.3	20.9	0	0	112	2431	6297	0
5	5	17	MMP-8	142	0				0		X	452	1	0	0	49720	134.4	20.4	0	0	110	2431	6417	0
5	6	17	MMP-8	142	0				0		Z	0	0	0	0	0	0	0	0	0	0	2431	6537	0
5	1	18	MMP-9	143	0	0	0	#DIV/0!	0		Z	0	0	0	0	0	0	0	0	0	0	2551	5937	0
5	2	18	MMP-9	143	0				0		Z	0	0	0	0	0	0	0	0	0	0	2551	6057	0
5	3	18	MMP-9	143	0				0		Z	0	0	0	0	0	0	0	0	0	0	2551	6177	0
5	4	18	MMP-9	143	0				0		Z	0	0	0	0	0	0	0	0	0	0	2551	6297	0
5	5	18	MMP-9	143	0				0		Z	0	0	0	0	0	0	0	0	0	0	2551	6417	0
5	6	18	MMP-9	143	0				0		Z	0	0	0	0	0	0	0	0	0	0	2551	6537	0
6	1	30	MSH2	187	230	221.167	12.5286	0.0566479	182.508		C	1077	1	0.25849	0.25849	115239	246.5	21.1	327275	304	107	3991	6837	0
6	2	30	MSH2	187	211				167.431		C	1071	1	0.22655	0.22655	112455	540	20.4	335567	313	105	3991	6957	0
6	3	30	MSH2	187	220				174.573		C	1065	1	0.28598	0.28598	111825	187.6	19.2	297884	280	105	3991	7077	0
6	4	30	MSH2	187	242				192.03		C	1076	1	0.29058	0.29058	111904	411.4	19.3	392784	365	104	3991	7197	0
6	5	30	MSH2	187	212				168.224		C	1153	1	0.29264	0.29264	125677	1294.7	21.4	364997	317	109	3991	7317	0
6	6	30	MSH2	187	212				168.224		C	1172	1	0.29305	0.29305	130092	220.3	22.3	333202	284	111	3991	7437	0
6	1	31	MSH3	188	0	0	0	#DIV/0!	0		Z	0	0	0	0	0	0	0	0	0	0	4111	6837	0
6	2	31	MSH3	188	0				0		Z	0	0	0	0	0	0	0	0	0	0	4111	6957	0
6	3	31	MSH3	188	0				0		Z	0	0	0	0	0	0	0	0	0	0	4111	7077	0
6	4	31	MSH3	188	0				0		Z	0	0	0	0	0	0	0	0	0	0	4111	7197	0
6	5	31	MSH3	188	0				0		Z	0	0	0	0	0	0	0	0	0	0	4111	7317	0
6	6	31	MSH3	188	0				0		Z	0	0	0	0	0	0	0	0	0	0	4111	7437	0
6	1	32	MSH6	189	0	0	0	#DIV/0!	0		Z	0	0	0	0	0	0	0	0	0	0	4231	6837	0
6	2	32	MSH6	189	0				0		Z	0	0	0	0	0	0	0	0	0	0	4231	6957	0
6	3	32	MSH6	189	0				0		Z	0	0	0	0	0	0	0	0	0	0	4231	7077	0
6	4	32	MSH6	189	0				0		Z	0	0	0	0	0	0	0	0	0	0	4231	7197	0
6	5	32	MSH6	189	0				0		Z	0	0	0	0	0	0	0	0	0	0	4231	7317	0
6	6	32	MSH6	189	0				0		Z	0	0	0	0	0	0	0	0	0	0	4231	7437	0
6	1	23	Mucin-13 (MUC13)	180	0	0	0	#DIV/0!	0		X	375	1	0	0	41625	238.1	19.2	0	0	111	3151	6837	0
6	2	23	Mucin-13 (MUC13)	180	0				0		X	416	1	0	0	45344	272	18.7	0	0	109	3151	6957	0
6	3	23	Mucin-13 (MUC13)	180	0				0		X	487	1	0	0	52596	183.1	18.5	0	0	108	3151	7077	0
6	4	23	Mucin-13 (MUC13)	180	0				0		X	541	1	0	0	59510	191.4	18.9	0	0	110	3151	7197	0
6	5	23	Mucin-13 (MUC13)	180	0				0		X	279	1	0	0	31248	171.1	18.6	0	0	112	3151	7317	0
6	6	23	Mucin-13 (MUC13)	180	0				0		X	228	1	0	0	25308	150.9	18.4	0	0	111	3151	7437	0
6	1	25	Mucin-14	182	0	0	0	#DIV/0!	0		Z	0	0	0	0	0	0	0	0	0	0	3391	6837	0
6	2	25	Mucin-14	182	0				0		Z	0	0	0	0	0	0	0	0	0	0	3391	6957	0
6	3	25	Mucin-14	182	0				0		Z	0	0	0	0	0	0	0	0	0	0	3391	7077	0
6	4	25	Mucin-14	182	0				0		Z	0	0	0	0	0	0	0	0	0	0	3391	7197	0
6	5	25	Mucin-14	182	0				0		X	179	1	0	0	18258	458.4	16.2	0	0	102	3391	7317	0.001
6	6	25	Mucin-14	182	0				0		Z	0	0	0	0	0	0	0	0	0	0	3391	7437	0
2	1	4	MUM1	33	0	797	391.193	0.490832	0		X	717	1	0	0	233742	567.7	91.4	0	0	326	867	3257	0
2	2	4	MUM1	33	918				728.444		C	1094	0.998	0.139	0.139	355992	690.6	87.3	1157981	1060	326	867	3377	0
2	3	4	MUM1	33	944				749.075		C	1128	1	0.14921	0.14921	341784	495.1	84.7	1218859	1081	303	867	3497	0
2	4	4	MUM1	33	959				760.978		C	1190	1	0.18751	0.18751	339150	720.5	81.5	1312069	1103	285	867	3617	0
2	5	4	MUM1	33	973				772.087		C	1191	1	0.18351	0.18351	332289	514	83.1	1318704	1107	279	867	3737	0
2	6	4	MUM1	33	988				783.99		C	1128	1	0.08715	0.08715	307944	1076.3	93.7	1317761	1168	273	867	3857	0
7	1	1	MUTYH	190	0	0	0	#DIV/0!	0		X	188	1	0	0	28952	211.5	35.5	0	0	154	521	7755	0
7	2	1	MUTYH	190	0				0		Z	0	0	0	0	0	0	0	0	0	0	521	7875	0
7	3	1	MUTYH	190	0				0		Z	0	0	0	0	0	0	0	0	0	0	521	7995	0
7	4	1	MUTYH	190	0				0		Z	0	0	0	0	0	0	0	0	0	0	521	8115	0
7	5	1	MUTYH	190	0				0		Z	0	0	0	0	0	0	0	0	0	0	521	8235	0
7	6	1	MUTYH	190	0				0		Z	0	0	0	0	0	0	0	0	0	0	521	8355	0
6	1	14	MYC	171	0	0	0	#DIV/0!	0		Z	0	0	0	0	0	0	0	0	0	0	2071	6837	0
6	2	14	MYC	171	0				0		Z	0	0	0	0	0	0	0	0	0	0	2071	6957	0
6	3	14	MYC	171	0				0		Z	0	0	0	0	0	0	0	0	0	0	2071	7077	0
6	4	14	MYC	171	0				0		Z	0	0	0	0	0	0	0	0	0	0	2071	7197	0
6	5	14	MYC	171	0				0		Z	0	0	0	0	0	0	0	0	0	0	2071	7317	0
6	6	14	MYC	171	0				0		Z	0	0	0	0	0	0	0	0	0	0	2071	7437	0
1	1	25	Myeloperoxidase (MPO)	22	523	528.333	53.1062	0.100516	415.007		C	1412	1	0.40244	0.40244	196268	151	25.9	772057	547	139	3381	2371	0
1	2	25	Myeloperoxidase (MPO)	22	600				476.107		C	1441	1	0.47751	0.47751	201740	193.1	27.7	895351	621	140	3381	2491	0
1	3	25	Myeloperoxidase (MPO)	22	438				347.558		C	1352	0.999	0.43018	0.43018	187650	1688.4	25.5	727631	539	139	3381	2611	0
1	4	25	Myeloperoxidase (MPO)	22	525				416.594		C	1398	1	0.45649	0.45649	198516	729.1	26.2	808395	578	142	3381	2731	0
1	5	25	Myeloperoxidase (MPO)	22	556				441.193		C	1423	1	0.45372	0.45372	204912	655.9	26.7	879222	618	144	3381	2851	0
1	6	25	Myeloperoxidase (MPO)	22	528				418.974		C	1417	1	0.43216	0.43216	205465	144.9	26.3	776309	548	145	3381	2971	0
1	1	13	Myoglobin	10	0	0	0	#DIV/0!	0		X	590	1	0	0	121540	138.2	38	0	0	206	1941	2371	0
1	2	13	Myoglobin	10	0				0		X	839	1	0	0	180385	152.5	41.6	0	0	215	1941	2491	0
1	3	13	Myoglobin	10	0				0		X	822	1	0	0	173442	118	40.8	0	0	211	1941	2611	0
1	4	13	Myoglobin	10	0				0		X	740	1	0	0	155400	105.8	40.8	0	0	210	1941	2731	0
1	5	13	Myoglobin	10	0				0		X	190	1	0	0	40850	218.1	46.5	0	0	215	1941	2851	0
1	6	13	Myoglobin	10	0				0		X	504	1	0	0	105336	703.5	49.3	0	0	209	1941	2971	0
1	1	26	Myostatin	23	30836	26605.7	2655.57	0.0998124	24468.7		C	1191	1	0.44968	0.44968	164358	10909.4	104.2	37750051	31696	138	3501	2371	0
1	2	26	Myostatin	23	28096				22294.5		C	1213	0.999	0.37691	0.37691	164832	10191.1	36.2	36293698	29945	136	3501	2491	0
1	3	26	Myostatin	23	23177				18391.2		C	1236	0.998	0.41467	0.41467	166590	9990.5	38.6	31676985	25670	135	3501	2611	0
1	4	26	Myostatin	23	26823				21284.4		C	1233	1	0.41959	0.41959	177552	9847.2	45	34768480	28198	144	3501	2731	0
1	5	26	Myostatin	23	25041				19870.3		C	1231	1	0.41976	0.41976	173571	8764.7	60	32366258	26293	141	3501	2851	0
1	6	26	Myostatin	23	25661				20362.3		C	1250	1	0.40731	0.40731	178750	9656.1	66.7	34773974	27819	143	3501	2971	0
8	1	29	Negative Control	N	0	0	0	#DIV/0!	0		Z	0	0	0	0	0	0	0	0	0	0	3883	8623	0
8	2	29	Negative Control	N	0				0		Z	0	0	0	0	0	0	0	0	0	0	3883	8743	0
8	3	29	Negative Control	N	0				0		Z	0	0	0	0	0	0	0	0	0	0	3883	8863	0
8	4	29	Negative Control	N	0				0		Z	0	0	0	0	0	0	0	0	0	0	3883	8983	0
8	5	29	Negative Control	N	0				0		Z	0	0	0	0	0	0	0	0	0	0	3883	9103	0
8	6	29	Negative Control	N	0				0		Z	0	0	0	0	0	0	0	0	0	0	3883	9223	0
8	1	16	Neuron-Specific Enolase	237	0	0	0	#DIV/0!	0		Z	0	0	0	0	0	0	0	0	0	0	2323	8623	0
8	2	16	Neuron-Specific Enolase	237	0				0		Z	0	0	0	0	0	0	0	0	0	0	2323	8743	0
8	3	16	Neuron-Specific Enolase	237	0				0		Z	0	0	0	0	0	0	0	0	0	0	2323	8863	0
8	4	16	Neuron-Specific Enolase	237	0				0		Z	0	0	0	0	0	0	0	0	0	0	2323	8983	0
8	5	16	Neuron-Specific Enolase	237	0				0		Z	0	0	0	0	0	0	0	0	0	0	2323	9103	0
8	6	16	Neuron-Specific Enolase	237	0				0		Z	0	0	0	0	0	0	0	0	0	0	2323	9223	0
2	1	2	Neuronal Growth Factor Receptor (NGFR)	31	0	0	0	#DIV/0!	0		Z	0	0	0	0	0	0	0	0	0	0	627	3257	0
2	2	2	Neuronal Growth Factor Receptor (NGFR)	31	0				0		Z	0	0	0	0	0	0	0	0	0	0	627	3377	0
2	3	2	Neuronal Growth Factor Receptor (NGFR)	31	0				0		Z	0	0	0	0	0	0	0	0	0	0	627	3497	0
2	4	2	Neuronal Growth Factor Receptor (NGFR)	31	0				0		Z	0	0	0	0	0	0	0	0	0	0	627	3617	0
2	5	2	Neuronal Growth Factor Receptor (NGFR)	31	0				0		Z	0	0	0	0	0	0	0	0	0	0	627	3737	0
2	6	2	Neuronal Growth Factor Receptor (NGFR)	31	0				0		Z	0	0	0	0	0	0	0	0	0	0	627	3857	0
5	1	19	Osteopontin	144	451	330.5	168.353	0.509389	357.874		C	642	1	0.03252	0.03252	86028	410.4	26.3	385691	601	134	2671	5937	0
5	2	19	Osteopontin	144	455				361.048		C	670	1	0.13952	0.13952	83750	420.1	23.3	394924	589	125	2671	6057	0
5	3	19	Osteopontin	144	362				287.251		C	694	1	0.09827	0.09827	83974	310.2	25.2	315428	455	121	2671	6177	0
5	4	19	Osteopontin	144	355				281.697		C	706	1	0.13644	0.13644	81896	339.3	24.3	330151	468	116	2671	6297	0
5	5	19	Osteopontin	144	0				0		X	580	1	0	0	64380	544.4	23.9	0	0	111	2671	6417	0
5	6	19	Osteopontin	144	360				285.664		C	654	1	0.08105	0.08105	71940	380.4	24.6	279332	427	110	2671	6537	0
6	1	15	p53	172	0	0	0	#DIV/0!	0		Z	0	0	0	0	0	0	0	0	0	0	2191	6837	0
6	2	15	p53	172	0				0		X	185	1	0	0	19795	114.8	19.2	0	0	107	2191	6957	0
6	3	15	p53	172	0				0		Z	0	0	0	0	0	0	0	0	0	0	2191	7077	0
6	4	15	p53	172	0				0		Z	0	0	0	0	0	0	0	0	0	0	2191	7197	0
6	5	15	p53	172	0				0		Z	0	0	0	0	0	0	0	0	0	0	2191	7317	0
6	6	15	p53	172	0				0		Z	0	0	0	0	0	0	0	0	0	0	2191	7437	0
5	1	20	Pax-5	145	4562	4252.67	258.717	0.0608365	3620		C	1231	1	0.41474	0.41474	163723	2775.8	32.4	6568990	5336	133	2791	5937	0
5	2	20	Pax-5	145	4241				3365.28		C	1200	1	0.45406	0.45406	150000	2648.3	30	6125820	5105	125	2791	6057	0
5	3	20	Pax-5	145	3995				3170.08		C	1183	1	0.44573	0.44573	146692	2173.9	33.8	5464835	4619	124	2791	6177	0
5	4	20	Pax-5	145	4566				3623.17		C	1170	1	0.4915	0.4915	143910	2433.5	36	6203297	5302	123	2791	6297	0
5	5	20	Pax-5	145	4153				3295.45		C	1164	1	0.51178	0.51178	142008	2309.5	35.5	5672323	4873	122	2791	6417	0
5	6	20	Pax-5	145	3999				3173.25		C	1185	1	0.4631	0.4631	144570	2157.1	32.9	5468723	4615	122	2791	6537	0
2	1	19	PDGF-AA	48	0	0	0	#DIV/0!	0		X	529	1	0	0	79879	191.3	26.4	0	0	151	2667	3257	0
2	2	19	PDGF-AA	48	0				0		X	600	1	0	0	91200	102.5	26.7	0	0	152	2667	3377	0
2	3	19	PDGF-AA	48	0				0		X	505	1	0	0	77770	107	27.7	0	0	154	2667	3497	0
2	4	19	PDGF-AA	48	0				0		X	588	1	0	0	90552	295.3	28.6	0	0	154	2667	3617	0
2	5	19	PDGF-AA	48	0				0		X	502	1	0	0	76806	629.2	27.9	0	0	153	2667	3737	0
2	6	19	PDGF-AA	48	0				0		X	449	1	0	0	71840	183.9	33.2	0	0	160	2667	3857	0
2	1	20	PDGF-BB	49	0	0	0	#DIV/0!	0		Z	0	0	0	0	0	0	0	0	0	0	2787	3257	0
2	2	20	PDGF-BB	49	0				0		Z	0	0	0	0	0	0	0	0	0	0	2787	3377	0
2	3	20	PDGF-BB	49	0				0		Z	0	0	0	0	0	0	0	0	0	0	2787	3497	0
2	4	20	PDGF-BB	49	0				0		Z	0	0	0	0	0	0	0	0	0	0	2787	3617	0
2	5	20	PDGF-BB	49	0				0		Z	0	0	0	0	0	0	0	0	0	0	2787	3737	0
2	6	20	PDGF-BB	49	0				0		Z	0	0	0	0	0	0	0	0	0	0	2787	3857	0
5	1	21	PDGFB	146	500	461	25.5891	0.0555077	396.756		C	1397	1	0.38951	0.38951	184404	411.2	26.4	920437	659	132	2911	5937	0
5	2	21	PDGFB	146	486				385.647		C	1413	1	0.39613	0.39613	178038	407.2	25.1	906172	641	126	2911	6057	0
5	3	21	PDGFB	146	451				357.874		C	1429	1	0.41495	0.41495	174338	342.8	25.6	833894	584	122	2911	6177	0
5	4	21	PDGFB	146	449				356.287		C	1451	1	0.43278	0.43278	174120	349	25.7	843722	581	120	2911	6297	0
5	5	21	PDGFB	146	441				349.939		C	1440	1	0.41498	0.41498	171360	354.6	25.6	834401	579	119	2911	6417	0
5	6	21	PDGFB	146	439				348.352		C	1414	1	0.41022	0.41022	166852	331.5	25.4	801684	567	118	2911	6537	0
5	1	22	PDGFR alpha	147	293	258.167	21.526	0.0833801	232.499		C	877	1	0.19062	0.19062	113133	277.9	26	339762	387	129	3031	5937	0
5	2	22	PDGFR alpha	147	275				218.216		C	884	1	0.20207	0.20207	111384	298.1	25.5	317192	359	126	3031	6057	0
5	3	22	PDGFR alpha	147	249				197.584		C	868	1	0.18717	0.18717	106764	198.7	24.8	273986	316	123	3031	6177	0
5	4	22	PDGFR alpha	147	235				186.475		C	855	1	0.18227	0.18227	102600	176.8	24.3	245720	287	120	3031	6297	0
5	5	22	PDGFR alpha	147	246				195.204		C	848	1	0.15391	0.15391	100912	182.7	24.6	253507	299	119	3031	6417	0
5	6	22	PDGFR alpha	147	251				199.171		C	837	1	0.15586	0.15586	98766	152.9	25.1	242341	290	118	3031	6537	0
1	1	31	PDGFR beta	28	0	17.6667	43.2743	2.44949	0		X	908	1	0	0	111684	50	19.6	0	0	123	4101	2371	0
1	2	31	PDGFR beta	28	0				0		X	1003	1	0	0	123369	179.3	19.4	0	0	123	4101	2491	0
1	3	31	PDGFR beta	28	106				84.1122		C	1052	1	0.01486	0.01486	126240	56.7	19.1	124961	119	120	4101	2611	0
1	4	31	PDGFR beta	28	0				0		X	965	1	0	0	114835	77.9	19.4	0	0	119	4101	2731	0
1	5	31	PDGFR beta	28	0				0		X	913	1	0	0	110473	215.2	20	0	0	121	4101	2851	0
1	6	31	PDGFR beta	28	0				0		X	988	1	0	0	120536	1413.4	20.1	0	0	122	4101	2971	0.0001
1	1	15	PECAM-1/CD31	12	0	0	0	#DIV/0!	0		Z	0	0	0	0	0	0	0	0	0	0	2181	2371	0
1	2	15	PECAM-1/CD31	12	0				0		Z	0	0	0	0	0	0	0	0	0	0	2181	2491	0
1	3	15	PECAM-1/CD31	12	0				0		Z	0	0	0	0	0	0	0	0	0	0	2181	2611	0
1	4	15	PECAM-1/CD31	12	0				0		Z	0	0	0	0	0	0	0	0	0	0	2181	2731	0
1	5	15	PECAM-1/CD31	12	0				0		Z	0	0	0	0	0	0	0	0	0	0	2181	2851	0
1	6	15	PECAM-1/CD31	12	0				0		Z	0	0	0	0	0	0	0	0	0	0	2181	2971	0
7	1	28	PKM2	217	0	0	0	#DIV/0!	0		X	826	0.996	0	0	106990	897	26.9	0	0	130	3761	7755	0
7	2	28	PKM2	217	0				0		X	911	1	0	0	120252	65.5	24.1	0	0	132	3761	7875	0
7	3	28	PKM2	217	0				0		X	428	1	0	0	62060	823.9	27.8	0	0	145	3761	7995	0
7	4	28	PKM2	217	0				0		X	237	1	0	0	39816	190.5	33	0	0	168	3761	8115	0
7	5	28	PKM2	217	0				0		X	177	1	0	0	28143	341.6	31.9	0	0	159	3761	8235	0
7	6	28	PKM2	217	0				0		X	470	1	0	0	62510	79.9	26.6	0	0	133	3761	8355	0
4	1	21	Placenta Growth Factor-1 (PIGF-1)	114	0	0	0	#DIV/0!	0		X	694	1	0	0	109652	106	28.3	0	0	158	2911	5039	0
4	2	21	Placenta Growth Factor-1 (PIGF-1)	114	0				0		X	756	1	0	0	120204	119.8	29.4	0	0	159	2911	5159	0
4	3	21	Placenta Growth Factor-1 (PIGF-1)	114	0				0		X	850	1	0	0	134300	86.8	29.5	0	0	158	2911	5279	0
4	4	21	Placenta Growth Factor-1 (PIGF-1)	114	0				0		X	823	1	0	0	126742	290.4	28	0	0	154	2911	5399	0
4	5	21	Placenta Growth Factor-1 (PIGF-1)	114	0				0		X	816	1	0	0	125664	88.4	28.5	0	0	154	2911	5519	0
4	6	21	Placenta Growth Factor-1 (PIGF-1)	114	0				0		X	929	1	0	0	138421	86	27.6	0	0	149	2911	5639	0
8	1	17	Plasminogen	238	0	0	0	#DIV/0!	0		Z	0	0	0	0	0	0	0	0	0	0	2443	8623	0
8	2	17	Plasminogen	238	0				0		Z	0	0	0	0	0	0	0	0	0	0	2443	8743	0
8	3	17	Plasminogen	238	0				0		Z	0	0	0	0	0	0	0	0	0	0	2443	8863	0
8	4	17	Plasminogen	238	0				0		Z	0	0	0	0	0	0	0	0	0	0	2443	8983	0
8	5	17	Plasminogen	238	0				0		Z	0	0	0	0	0	0	0	0	0	0	2443	9103	0
8	6	17	Plasminogen	238	0				0		Z	0	0	0	0	0	0	0	0	0	0	2443	9223	0
4	1	20	Plasminogen Activator Inhibitor-1 (PAI-1)	113	0	0	0	#DIV/0!	0		X	593	1	0	0	89543	76.8	25.7	0	0	151	2791	5039	0
4	2	20	Plasminogen Activator Inhibitor-1 (PAI-1)	113	0				0		X	462	1	0	0	71610	126.5	25.7	0	0	155	2791	5159	0
4	3	20	Plasminogen Activator Inhibitor-1 (PAI-1)	113	0				0		X	469	1	0	0	73633	88.1	26.4	0	0	157	2791	5279	0
4	4	20	Plasminogen Activator Inhibitor-1 (PAI-1)	113	0				0		X	350	1	0	0	53200	64.3	25.8	0	0	152	2791	5399	0
4	5	20	Plasminogen Activator Inhibitor-1 (PAI-1)	113	0				0		X	599	1	0	0	90449	2047.4	26.5	0	0	151	2791	5519	0.0008
4	6	20	Plasminogen Activator Inhibitor-1 (PAI-1)	113	0				0		X	526	1	0	0	78374	63.8	26.4	0	0	149	2791	5639	0
1	1	1	Positive Marker	P	15750	17164.4	680.65	0.0396547	12497.8		C	1427	0.999	0.48199	0.48199	436050	11111.2	87.2	29312250	20570	306	501	2371	0
1	2	1	Positive Marker	P	17905				14207.8		C	1444	0.995	0.49672	0.49672	461277	11019.7	91.9	32211603	22416	321	501	2491	0
1	3	1	Positive Marker	P	16872				13388.1		C	1422	0.998	0.50762	0.50762	432795	10797.8	90.9	30105729	21216	305	501	2611	0
1	4	1	Positive Marker	P	16712				13261.2		C	1480	1	0.48898	0.48898	475080	10672.7	94.4	31169793	21061	321	501	2731	0
1	5	1	Positive Marker	P	17141				13601.6		C	1478	1	0.54793	0.54793	495130	10300.7	99.7	31376010	21229	335	501	2851	0
1	6	1	Positive Marker	P	17221				13665.1		C	1489	0.997	0.54265	0.54265	482300	10660.2	95.1	32062540	21605	325	501	2971	0
8	1	32	Positive Marker	P	16143				12809.7		C	1264	0.999	0.53392	0.53392	194502	12047.1	45	26203265	20747	154	4243	8623	0
8	2	32	Positive Marker	P	17451				13847.6		C	1279	1	0.55822	0.55822	205919	11307.6	43.5	28088301	21961	161	4243	8743	0
8	3	32	Positive Marker	P	17652				14007.1		C	1252	1	0.56794	0.56794	221604	11021.8	49.4	27379776	21869	177	4243	8863	0
8	4	32	Positive Marker	P	17712				14054.7		C	1304	0.999	0.56782	0.56782	208480	11267.7	45.8	28697049	22024	160	4243	8983	0
8	5	32	Positive Marker	P	17681				14030.1		C	1323	1	0.54521	0.54521	201096	10616	45.1	28568186	21593	152	4243	9103	0
8	6	32	Positive Marker	P	17733				14071.3		C	1265	1	0.54512	0.54512	189750	10533	40.9	27404742	21664	150	4243	9223	0
7	1	20	Prolactin	209	0	0	0	#DIV/0!	0		Z	0	0	0	0	0	0	0	0	0	0	2801	7755	0
7	2	20	Prolactin	209	0				0		X	214	1	0	0	29104	97.4	22.6	0	0	136	2801	7875	0
7	3	20	Prolactin	209	0				0		X	192	1	0	0	27456	80.2	23.2	0	0	143	2801	7995	0
7	4	20	Prolactin	209	0				0		Z	0	0	0	0	0	0	0	0	0	0	2801	8115	0
7	5	20	Prolactin	209	0				0		Z	0	0	0	0	0	0	0	0	0	0	2801	8235	0
7	6	20	Prolactin	209	0				0		Z	0	0	0	0	0	0	0	0	0	0	2801	8355	0
5	1	23	Prostate Apoptosis Response protein-4 (Par-4)	148	0	0	0	#DIV/0!	0		X	208	1	0	0	25376	82.5	20	0	0	122	3151	5937	0
5	2	23	Prostate Apoptosis Response protein-4 (Par-4)	148	0				0		X	184	1	0	0	22448	73.9	19.9	0	0	122	3151	6057	0
5	3	23	Prostate Apoptosis Response protein-4 (Par-4)	148	0				0		Z	0	0	0	0	0	0	0	0	0	0	3151	6177	0
5	4	23	Prostate Apoptosis Response protein-4 (Par-4)	148	0				0		X	207	1	0	0	23184	67.2	18.7	0	0	112	3151	6297	0
5	5	23	Prostate Apoptosis Response protein-4 (Par-4)	148	0				0		X	424	1	0	0	47064	64.5	19	0	0	111	3151	6417	0
5	6	23	Prostate Apoptosis Response protein-4 (Par-4)	148	0				0		X	186	1	0	0	20460	64.2	19.2	0	0	110	3151	6537	0
5	1	24	Prostate Stem Cell Antigen	149	0	0	0	#DIV/0!	0		X	206	1	0	0	25132	249.3	20.3	0	0	122	3271	5937	0
5	2	24	Prostate Stem Cell Antigen	149	0				0		X	453	1	0	0	54360	61.3	19.5	0	0	120	3271	6057	0
5	3	24	Prostate Stem Cell Antigen	149	0				0		X	201	1	0	0	23316	106.9	19.9	0	0	116	3271	6177	0
5	4	24	Prostate Stem Cell Antigen	149	0				0		X	420	1	0	0	47460	69.6	19.6	0	0	113	3271	6297	0
5	5	24	Prostate Stem Cell Antigen	149	0				0		X	527	1	0	0	59551	62.2	19.8	0	0	113	3271	6417	0
5	6	24	Prostate Stem Cell Antigen	149	0				0		Z	0	0	0	0	0	0	0	0	0	0	3271	6537	0
7	1	12	PSA-ACT	201	0	0	0	#DIV/0!	0		X	423	1	0	0	65565	255.9	31.8	0	0	155	1841	7755	0
7	2	12	PSA-ACT	201	0				0		X	187	1	0	0	33473	358.2	39.7	0	0	179	1841	7875	0
7	3	12	PSA-ACT	201	0				0		X	205	1	0	0	42230	275.6	43.2	0	0	206	1841	7995	0
7	4	12	PSA-ACT	201	0				0		Z	0	0	0	0	0	0	0	0	0	0	1841	8115	0
7	5	12	PSA-ACT	201	0				0		Z	0	0	0	0	0	0	0	0	0	0	1841	8235	0
7	6	12	PSA-ACT	201	0				0		Z	0	0	0	0	0	0	0	0	0	0	1841	8355	0
1	1	6	PTEN	3	0	0	0	#DIV/0!	0		Z	0	0	0	0	0	0	0	0	0	0	1101	2371	0
1	2	6	PTEN	3	0				0		Z	0	0	0	0	0	0	0	0	0	0	1101	2491	0
1	3	6	PTEN	3	0				0		Z	0	0	0	0	0	0	0	0	0	0	1101	2611	0
1	4	6	PTEN	3	0				0		Z	0	0	0	0	0	0	0	0	0	0	1101	2731	0
1	5	6	PTEN	3	0				0		Z	0	0	0	0	0	0	0	0	0	0	1101	2851	0
1	6	6	PTEN	3	0				0		Z	0	0	0	0	0	0	0	0	0	0	1101	2971	0
1	1	28	R-spondin 1	25	0	0	0	#DIV/0!	0		Z	0	0	0	0	0	0	0	0	0	0	3741	2371	0
1	2	28	R-spondin 1	25	0				0		Z	0	0	0	0	0	0	0	0	0	0	3741	2491	0
1	3	28	R-spondin 1	25	0				0		X	194	1	0	0	24444	299.4	18.6	0	0	126	3741	2611	0
1	4	28	R-spondin 1	25	0				0		X	178	1	0	0	22784	1254.6	19	0	0	128	3741	2731	0.0087
1	5	28	R-spondin 1	25	0				0		Z	0	0	0	0	0	0	0	0	0	0	3741	2851	0
1	6	28	R-spondin 1	25	0				0		X	205	1	0	0	26650	42.8	19.2	0	0	130	3741	2971	0
2	1	21	RANTES	50	0	0	0	#DIV/0!	0		X	777	1	0	0	119658	203.2	27.9	0	0	154	2907	3257	0
2	2	21	RANTES	50	0				0		X	732	1	0	0	111996	172	27.9	0	0	153	2907	3377	0
2	3	21	RANTES	50	0				0		X	708	1	0	0	109032	187.5	28.5	0	0	154	2907	3497	0
2	4	21	RANTES	50	0				0		X	707	1	0	0	103929	293.7	27.1	0	0	147	2907	3617	0
2	5	21	RANTES	50	0				0		X	778	1	0	0	111254	103.7	26.3	0	0	143	2907	3737	0
2	6	21	RANTES	50	0				0		X	779	1	0	0	115292	1647.2	26.7	0	0	148	2907	3857	0
4	1	22	Resistin	115	253	203.5	100.133	0.492056	200.758		C	761	1	0.09028	0.09028	120999	112.8	29.8	208256	274	159	3031	5039	0
4	2	22	Resistin	115	242				192.03		C	742	1	0.13456	0.13456	119462	103.8	29.7	194721	262	161	3031	5159	0
4	3	22	Resistin	115	0				0		X	778	1	0	0	121368	176.5	29.5	0	0	156	3031	5279	0
4	4	22	Resistin	115	251				199.171		C	744	1	0.13767	0.13767	114576	153.9	29.3	207551	279	154	3031	5399	0
4	5	22	Resistin	115	227				180.127		C	729	1	0.01485	0.01485	110079	110.2	28.8	180447	248	151	3031	5519	0
4	6	22	Resistin	115	248				196.791		C	764	1	0.14453	0.14453	113072	102.8	29.2	204112	267	148	3031	5639	0
1	1	19	RET	16	0	0	0	#DIV/0!	0		X	188	1	0	0	29516	210.6	26.1	0	0	157	2661	2371	0
1	2	19	RET	16	0				0		Z	0	0	0	0	0	0	0	0	0	0	2661	2491	0
1	3	19	RET	16	0				0		X	183	1	0	0	29097	185.3	27.6	0	0	159	2661	2611	0
1	4	19	RET	16	0				0		X	189	1	0	0	33075	175	30.4	0	0	175	2661	2731	0
1	5	19	RET	16	0				0		X	178	1	0	0	29014	169.6	28.2	0	0	163	2661	2851	0
1	6	19	RET	16	0				0		Z	0	0	0	0	0	0	0	0	0	0	2661	2971	0
8	1	6	Retinoblastoma (Rb)	227	0	0	0	#DIV/0!	0		Z	0	0	0	0	0	0	0	0	0	0	1123	8623	0
8	2	6	Retinoblastoma (Rb)	227	0				0		Z	0	0	0	0	0	0	0	0	0	0	1123	8743	0
8	3	6	Retinoblastoma (Rb)	227	0				0		Z	0	0	0	0	0	0	0	0	0	0	1123	8863	0
8	4	6	Retinoblastoma (Rb)	227	0				0		Z	0	0	0	0	0	0	0	0	0	0	1123	8983	0
8	5	6	Retinoblastoma (Rb)	227	0				0		Z	0	0	0	0	0	0	0	0	0	0	1123	9103	0
8	6	6	Retinoblastoma (Rb)	227	0				0		Z	0	0	0	0	0	0	0	0	0	0	1123	9223	0
1	1	14	S 100A10/P11	11	0	0	0	#DIV/0!	0		Z	0	0	0	0	0	0	0	0	0	0	2061	2371	0
1	2	14	S 100A10/P11	11	0				0		Z	0	0	0	0	0	0	0	0	0	0	2061	2491	0
1	3	14	S 100A10/P11	11	0				0		Z	0	0	0	0	0	0	0	0	0	0	2061	2611	0
1	4	14	S 100A10/P11	11	0				0		Z	0	0	0	0	0	0	0	0	0	0	2061	2731	0
1	5	14	S 100A10/P11	11	0				0		Z	0	0	0	0	0	0	0	0	0	0	2061	2851	0
1	6	14	S 100A10/P11	11	0				0		Z	0	0	0	0	0	0	0	0	0	0	2061	2971	0
1	1	18	S 100B	15	0	0	0	#DIV/0!	0		X	203	1	0	0	32480	4072.7	26.4	0	0	160	2541	2371	0
1	2	18	S 100B	15	0				0		Z	0	0	0	0	0	0	0	0	0	0	2541	2491	0
1	3	18	S 100B	15	0				0		Z	0	0	0	0	0	0	0	0	0	0	2541	2611	0
1	4	18	S 100B	15	0				0		Z	0	0	0	0	0	0	0	0	0	0	2541	2731	0
1	5	18	S 100B	15	0				0		Z	0	0	0	0	0	0	0	0	0	0	2541	2851	0
1	6	18	S 100B	15	0				0		Z	0	0	0	0	0	0	0	0	0	0	2541	2971	0
5	1	25	S100 A1	150	0	0	0	#DIV/0!	0		X	404	1	0	0	51712	349.1	25.6	0	0	128	3391	5937	0
5	2	25	S100 A1	150	0				0		X	455	1	0	0	55965	139.8	21.4	0	0	123	3391	6057	0
5	3	25	S100 A1	150	0				0		X	502	1	0	0	60240	377.6	21.2	0	0	120	3391	6177	0
5	4	25	S100 A1	150	0				0		X	292	1	0	0	33580	316.7	20.6	0	0	115	3391	6297	0
5	5	25	S100 A1	150	0				0		X	748	1	0	0	102476	1052.7	33.3	0	0	137	3391	6417	0
5	6	25	S100 A1	150	0				0		X	695	1	0	0	90350	187	44.4	0	0	130	3391	6537	0
2	1	32	sCD40-Ligand	61	0	0	0	#DIV/0!	0		X	663	1	0	0	88179	119.9	21.6	0	0	133	4227	3257	0
2	2	32	sCD40-Ligand	61	0				0		X	868	1	0	0	113708	123.7	21.3	0	0	131	4227	3377	0
2	3	32	sCD40-Ligand	61	0				0		X	732	1	0	0	97356	164.6	22.1	0	0	133	4227	3497	0
2	4	32	sCD40-Ligand	61	0				0		X	766	1	0	0	100346	82.8	22.5	0	0	131	4227	3617	0
2	5	32	sCD40-Ligand	61	0				0		X	596	1	0	0	78672	101.9	22.5	0	0	132	4227	3737	0
2	6	32	sCD40-Ligand	61	0				0		X	574	1	0	0	75194	172.4	22.6	0	0	131	4227	3857	0
2	1	23	sFas Ligand/Apo1L	52	0	0	0	#DIV/0!	0		X	450	1	0	0	65250	67.1	22.4	0	0	145	3147	3257	0
2	2	23	sFas Ligand/Apo1L	52	0				0		X	201	1	0	0	28944	135.1	22.8	0	0	144	3147	3377	0
2	3	23	sFas Ligand/Apo1L	52	0				0		X	438	1	0	0	63510	208.2	23.1	0	0	145	3147	3497	0
2	4	23	sFas Ligand/Apo1L	52	0				0		X	285	1	0	0	43035	298.6	27.5	0	0	151	3147	3617	0
2	5	23	sFas Ligand/Apo1L	52	0				0		Z	0	0	0	0	0	0	0	0	0	0	3147	3737	0
2	6	23	sFas Ligand/Apo1L	52	0				0		X	333	1	0	0	47619	158.6	23	0	0	143	3147	3857	0
2	1	24	sIL-2R alpha	53	0	72.5	112.477	1.55141	0		X	826	1	0	0	115640	119	24.1	0	0	140	3267	3257	0
2	2	24	sIL-2R alpha	53	0				0		X	711	0.999	0	0	102240	828.5	25.4	0	0	144	3267	3377	0
2	3	24	sIL-2R alpha	53	0				0		X	699	1	0	0	101355	2597.8	27.5	0	0	145	3267	3497	0
2	4	24	sIL-2R alpha	53	0				0		X	670	1	0	0	93800	128.3	26	0	0	140	3267	3617	0
2	5	24	sIL-2R alpha	53	227				180.127		C	797	1	0.13216	0.13216	113174	194.6	26.6	214006	269	142	3267	3737	0
2	6	24	sIL-2R alpha	53	208				165.05		C	775	1	0.04032	0.04032	111600	186.4	27	188029	243	144	3267	3857	0
1	1	21	SRC	18	0	0	0	#DIV/0!	0		Z	0	0	0	0	0	0	0	0	0	0	2901	2371	0
1	2	21	SRC	18	0				0		Z	0	0	0	0	0	0	0	0	0	0	2901	2491	0
1	3	21	SRC	18	0				0		Z	0	0	0	0	0	0	0	0	0	0	2901	2611	0
1	4	21	SRC	18	0				0		Z	0	0	0	0	0	0	0	0	0	0	2901	2731	0
1	5	21	SRC	18	0				0		Z	0	0	0	0	0	0	0	0	0	0	2901	2851	0
1	6	21	SRC	18	0				0		X	187	1	0	0	29172	42.2	23.6	0	0	156	2901	2971	0
2	1	22	Stem Cell Factor (SCF)	51	0	0	0	#DIV/0!	0		X	659	1	0	0	101486	116.4	26.9	0	0	154	3027	3257	0
2	2	22	Stem Cell Factor (SCF)	51	0				0		X	615	1	0	0	93480	581.3	27.7	0	0	152	3027	3377	0
2	3	22	Stem Cell Factor (SCF)	51	0				0		X	665	1	0	0	105070	133.7	28.3	0	0	158	3027	3497	0
2	4	22	Stem Cell Factor (SCF)	51	0				0		X	639	1	0	0	94572	176.8	26.3	0	0	148	3027	3617	0
2	5	22	Stem Cell Factor (SCF)	51	0				0		X	658	0.998	0	0	96579	663.3	25.9	0	0	147	3027	3737	0
2	6	22	Stem Cell Factor (SCF)	51	0				0		X	663	1	0	0	100113	235.8	28	0	0	151	3027	3857	0
2	1	25	sTNF-receptor	54	0	0	0	#DIV/0!	0		X	826	1	0	0	109858	51.4	21	0	0	133	3387	3257	0
2	2	25	sTNF-receptor	54	0				0		X	918	1	0	0	123930	60.7	23	0	0	135	3387	3377	0
2	3	25	sTNF-receptor	54	0				0		X	879	1	0	0	117786	51.4	21.7	0	0	134	3387	3497	0
2	4	25	sTNF-receptor	54	0				0		X	955	1	0	0	126060	270.6	21.8	0	0	132	3387	3617	0
2	5	25	sTNF-receptor	54	0				0		X	913	1	0	0	119603	96.2	21.3	0	0	131	3387	3737	0
2	6	25	sTNF-receptor	54	0				0		X	731	1	0	0	98685	96.1	23.7	0	0	135	3387	3857	0
2	1	26	sTNF-receptor II	55	2463	410.5	1005.52	2.44949	1954.42		C	660	0.603	0.44747	0.44747	53332	16381.8	24.8	4404148	11066	134	3507	3257	0
2	2	26	sTNF-receptor II	55	0				0		X	623	1	0	0	82859	50.5	21.6	0	0	133	3507	3377	0
2	3	26	sTNF-receptor II	55	0				0		X	478	1	0	0	65008	97.7	21.7	0	0	136	3507	3497	0
2	4	26	sTNF-receptor II	55	0				0		X	627	0.965	0	0	79860	6821.6	21.9	0	0	132	3507	3617	0
2	5	26	sTNF-receptor II	55	0				0		X	666	1	0	0	90576	95.4	24.3	0	0	136	3507	3737	0
2	6	26	sTNF-receptor II	55	0				0		X	579	1	0	0	77007	301.5	22.6	0	0	133	3507	3857	0
4	1	23	sTRAIL Receptor-2	116	0	0	0	#DIV/0!	0		X	423	1	0	0	63450	84.2	26	0	0	150	3151	5039	0
4	2	23	sTRAIL Receptor-2	116	0				0		X	733	1	0	0	109950	115.9	26.3	0	0	150	3151	5159	0
4	3	23	sTRAIL Receptor-2	116	0				0		X	603	1	0	0	88641	76.9	25.9	0	0	147	3151	5279	0
4	4	23	sTRAIL Receptor-2	116	0				0		X	651	1	0	0	95046	101	25.7	0	0	146	3151	5399	0
4	5	23	sTRAIL Receptor-2	116	0				0		X	676	1	0	0	97344	92.4	24.8	0	0	144	3151	5519	0
4	6	23	sTRAIL Receptor-2	116	0				0		X	693	1	0	0	98406	131	25.5	0	0	142	3151	5639	0
4	1	24	sTRAIL/APO2L	117	0	0	0	#DIV/0!	0		Z	0	0	0	0	0	0	0	0	0	0	3271	5039	0
4	2	24	sTRAIL/APO2L	117	0				0		Z	0	0	0	0	0	0	0	0	0	0	3271	5159	0
4	3	24	sTRAIL/APO2L	117	0				0		Z	0	0	0	0	0	0	0	0	0	0	3271	5279	0
4	4	24	sTRAIL/APO2L	117	0				0		Z	0	0	0	0	0	0	0	0	0	0	3271	5399	0
4	5	24	sTRAIL/APO2L	117	0				0		Z	0	0	0	0	0	0	0	0	0	0	3271	5519	0
4	6	24	sTRAIL/APO2L	117	0				0		Z	0	0	0	0	0	0	0	0	0	0	3271	5639	0
8	1	3	TAG 72/CA72-4	224	0	0	0	#DIV/0!	0		Z	0	0	0	0	0	0	0	0	0	0	763	8623	0
8	2	3	TAG 72/CA72-4	224	0				0		Z	0	0	0	0	0	0	0	0	0	0	763	8743	0
8	3	3	TAG 72/CA72-4	224	0				0		Z	0	0	0	0	0	0	0	0	0	0	763	8863	0
8	4	3	TAG 72/CA72-4	224	0				0		Z	0	0	0	0	0	0	0	0	0	0	763	8983	0
8	5	3	TAG 72/CA72-4	224	0				0		Z	0	0	0	0	0	0	0	0	0	0	763	9103	0
8	6	3	TAG 72/CA72-4	224	0				0		Z	0	0	0	0	0	0	0	0	0	0	763	9223	0
7	1	21	Testosterone	210	45264	34669.3	18731	0.540277	35917.5		C	1222	0.494	0.4733	0.4733	82748	9706.6	96.3	28053673	46446	137	2921	7755	0
7	2	21	Testosterone	210	46097				36578.5		C	1001	0.413	0.38472	0.38472	57820	8637.6	66.8	19563194	47369	140	2921	7875	0
7	3	21	Testosterone	210	47860				37977.5		C	1197	0.432	0.42219	0.42219	77550	7899.5	69.2	25289002	48915	150	2921	7995	0
7	4	21	Testosterone	210	42623				33821.9		C	1296	0.552	0.46822	0.46822	110110	8834.7	68.7	31819566	44503	154	2921	8115	0
7	5	21	Testosterone	210	0				0		X	2758	0.722	0	0	304776	21066.3	21.4	0	0	153	2921	8235	0
7	6	21	Testosterone	210	26172				20767.8		C	2276	0.678	0.33136	0.33136	255972	20498.3	30.5	37380675	24242	166	2921	8355	0
4	1	25	TGF alpha	118	0	102.667	112.568	1.09644	0		X	768	1	0	0	107520	127.4	26.1	0	0	140	3391	5039	0
4	2	25	TGF alpha	118	0				0		X	833	1	0	0	115787	124.3	26.6	0	0	139	3391	5159	0
4	3	25	TGF alpha	118	202				160.289		C	974	1	0.10782	0.10782	135386	146.8	26.8	227207	233	139	3391	5279	0
4	4	25	TGF alpha	118	214				169.812		C	886	1	0.06788	0.06788	124926	119.5	27.7	216607	244	141	3391	5399	0
4	5	25	TGF alpha	118	0				0		X	836	1	0	0	117876	244.9	29	0	0	141	3391	5519	0
4	6	25	TGF alpha	118	200				158.702		C	960	1	0.12274	0.12274	132480	135.2	27	220724	230	138	3391	5639	0
5	1	26	TGF beta Receptor II	151	451	372	53.6358	0.144182	357.874		C	1041	1	0.27019	0.27019	129084	336	28.3	589381	566	124	3511	5937	0
5	2	26	TGF beta Receptor II	151	419				332.481		C	975	1	0.20841	0.20841	120900	301.2	30.6	502236	515	124	3511	6057	0
5	3	26	TGF beta Receptor II	151	374				296.773		C	1024	1	0.19953	0.19953	128000	265.2	29.8	482507	471	125	3511	6177	0
5	4	26	TGF beta Receptor II	151	347				275.349		C	1022	1	0.18731	0.18731	126728	262.2	32.3	455304	446	124	3511	6297	0
5	5	26	TGF beta Receptor II	151	320				253.924		C	914	1	0.18444	0.18444	106024	297.9	26.6	380646	416	116	3511	6417	0
5	6	26	TGF beta Receptor II	151	321				254.717		C	938	1	0.18381	0.18381	105994	223.7	25.7	374195	399	113	3511	6537	0
5	1	27	TGF beta Receptor III	152	1214	1136.83	106.723	0.0938773	963.323		C	1223	1	0.39064	0.39064	155321	1875.2	28.8	2472671	2022	127	3631	5937	0
5	2	27	TGF beta Receptor III	152	1301				1032.36		C	1146	1	0.37411	0.37411	143250	1776.3	31.8	2309614	2015	125	3631	6057	0
5	3	27	TGF beta Receptor III	152	1098				871.276		C	1227	1	0.36767	0.36767	154602	1621.4	31.8	2139908	1744	126	3631	6177	0
5	4	27	TGF beta Receptor III	152	996				790.338		C	1297	1	0.37397	0.37397	163422	1704.8	29.7	2163302	1668	126	3631	6297	0
5	5	27	TGF beta Receptor III	152	1126				893.494		C	1147	1	0.42383	0.42383	133052	1556.9	26.3	2019253	1760	116	3631	6417	0
5	6	27	TGF beta Receptor III	152	1086				861.754		C	1204	1	0.39549	0.39549	139664	1310.6	27	1971726	1638	116	3631	6537	0
4	1	26	TGF beta1	119	3804	3209.83	582.573	0.181496	3018.52		C	915	1	0.43049	0.43049	126270	5874.8	42.4	5649785	6175	138	3511	5039	0
4	2	26	TGF beta1	119	3705				2939.96		C	952	1	0.47691	0.47691	132328	5766.5	45.8	5608411	5891	139	3511	5159	0
4	3	26	TGF beta1	119	3578				2839.19		C	957	1	0.47668	0.47668	133980	5784.4	41.8	5581579	5832	140	3511	5279	0
4	4	26	TGF beta1	119	2870				2277.38		C	984	1	0.49081	0.49081	136776	5528.4	42.9	5116736	5200	139	3511	5399	0
4	5	26	TGF beta1	119	2985				2368.63		C	934	1	0.45399	0.45399	127958	5702.9	41.2	4935558	5284	137	3511	5519	0
4	6	26	TGF beta1	119	2317				1838.57		C	976	1	0.44995	0.44995	132736	4284.2	39.1	3851504	3946	136	3511	5639	0
5	1	28	TGF beta2	153	844	871.667	26.3869	0.0302717	669.724		C	1172	1	0.35568	0.35568	140640	1028.4	30.2	1545124	1318	120	3751	5937	0
5	2	28	TGF beta2	153	850				674.485		C	1117	1	0.33712	0.33712	129572	879.4	29.9	1372184	1228	116	3751	6057	0
5	3	28	TGF beta2	153	906				718.922		C	1098	1	0.32009	0.32009	131760	948.2	31.1	1437475	1309	120	3751	6177	0
5	4	28	TGF beta2	153	888				704.638		C	1118	1	0.31017	0.31017	164346	938.2	40.1	1452072	1299	147	3751	6297	0
5	5	28	TGF beta2	153	891				707.019		C	1064	1	0.3284	0.3284	143640	957.6	38.4	1386479	1303	135	3751	6417	0
5	6	28	TGF beta2	153	851				675.279		C	1080	1	0.30247	0.30247	140400	922.6	35.8	1308981	1212	130	3751	6537	0
5	1	29	TGF beta3	154	0	0	0	#DIV/0!	0		Z	0	0	0	0	0	0	0	0	0	0	3871	5937	0
5	2	29	TGF beta3	154	0				0		Z	0	0	0	0	0	0	0	0	0	0	3871	6057	0
5	3	29	TGF beta3	154	0				0		X	180	1	0	0	20520	38.8	19.1	0	0	114	3871	6177	0
5	4	29	TGF beta3	154	0				0		Z	0	0	0	0	0	0	0	0	0	0	3871	6297	0
5	5	29	TGF beta3	154	0				0		Z	0	0	0	0	0	0	0	0	0	0	3871	6417	0
5	6	29	TGF beta3	154	0				0		X	299	1	0	0	33488	675.7	20.3	0	0	112	3871	6537	0
8	1	18	Thrombospondin-1	239	1878	1945.83	56.5063	0.0290397	1490.22		C	1143	1	0.43619	0.43619	260604	715.9	60.1	2231776	1953	228	2563	8623	0
8	2	18	Thrombospondin-1	239	1920				1523.54		C	1242	1	0.44868	0.44868	291870	663.4	62.2	2499053	2012	235	2563	8743	0
8	3	18	Thrombospondin-1	239	2022				1604.48		C	1169	1	0.4893	0.4893	275884	663	61.1	2468073	2111	236	2563	8863	0
8	4	18	Thrombospondin-1	239	1988				1577.5		C	1124	0.999	0.44632	0.44632	296472	707.3	73.2	2341504	2085	264	2563	8983	0
8	5	18	Thrombospondin-1	239	1971				1564.01		C	1089	1	0.43618	0.43618	279873	1266.6	70.6	2247838	2064	257	2563	9103	0
8	6	18	Thrombospondin-1	239	1896				1504.5		C	1181	1	0.42167	0.42167	314146	923.9	72.2	2303858	1951	266	2563	9223	0
8	1	4	Thyroglobulin	225	0	0	0	#DIV/0!	0		X	651	1	0	0	188790	523.1	74.2	0	0	290	883	8623	0
8	2	4	Thyroglobulin	225	0				0		X	638	0.998	0	0	187915	660.2	73.6	0	0	295	883	8743	0
8	3	4	Thyroglobulin	225	0				0		X	623	1	0	0	194376	360.6	77.1	0	0	312	883	8863	0
8	4	4	Thyroglobulin	225	0				0		X	633	1	0	0	201927	370.4	82	0	0	319	883	8983	0
8	5	4	Thyroglobulin	225	0				0		X	579	0.998	0	0	175712	2157.5	75.5	0	0	304	883	9103	0
8	6	4	Thyroglobulin	225	0				0		X	532	1	0	0	152152	389.4	72	0	0	286	883	9223	0
5	1	30	Thyroid Hormone Receptor alpha	155	1507	1467.83	58.4754	0.0398379	1195.82		C	1355	1	0.42811	0.42811	161245	1254.8	25.6	2761351	2038	119	3991	5937	0
5	2	30	Thyroid Hormone Receptor alpha	155	1529				1213.28		C	1356	1	0.43963	0.43963	160008	1014.8	26.6	2606322	1922	118	3991	6057	0
5	3	30	Thyroid Hormone Receptor alpha	155	1510				1198.2		C	1329	1	0.42239	0.42239	150177	1141.4	24.4	2483539	1869	113	3991	6177	0
5	4	30	Thyroid Hormone Receptor alpha	155	1467				1164.08		C	1291	1	0.43297	0.43297	140719	949.8	22.2	2346906	1818	109	3991	6297	0
5	5	30	Thyroid Hormone Receptor alpha	155	1399				1110.12		C	1289	1	0.43316	0.43316	140501	955.3	23.3	2265787	1758	109	3991	6417	0
5	6	30	Thyroid Hormone Receptor alpha	155	1395				1106.95		C	1282	1	0.42987	0.42987	138456	921.5	22.9	2210545	1724	108	3991	6537	0
5	1	31	Thyroid Hormone Receptor beta	156	0	0	0	#DIV/0!	0		Z	0	0	0	0	0	0	0	0	0	0	4111	5937	0
5	2	31	Thyroid Hormone Receptor beta	156	0				0		Z	0	0	0	0	0	0	0	0	0	0	4111	6057	0
5	3	31	Thyroid Hormone Receptor beta	156	0				0		X	189	1	0	0	22113	389.5	18.8	0	0	117	4111	6177	0
5	4	31	Thyroid Hormone Receptor beta	156	0				0		Z	0	0	0	0	0	0	0	0	0	0	4111	6297	0
5	5	31	Thyroid Hormone Receptor beta	156	0				0		Z	0	0	0	0	0	0	0	0	0	0	4111	6417	0
5	6	31	Thyroid Hormone Receptor beta	156	0				0		Z	0	0	0	0	0	0	0	0	0	0	4111	6537	0
7	1	22	Thyroid Stimulating Hormone (TSH)	211	0	0	0	#DIV/0!	0		Z	0	0	0	0	0	0	0	0	0	0	3041	7755	0
7	2	22	Thyroid Stimulating Hormone (TSH)	211	0				0		Z	0	0	0	0	0	0	0	0	0	0	3041	7875	0
7	3	22	Thyroid Stimulating Hormone (TSH)	211	0				0		Z	0	0	0	0	0	0	0	0	0	0	3041	7995	0
7	4	22	Thyroid Stimulating Hormone (TSH)	211	0				0		Z	0	0	0	0	0	0	0	0	0	0	3041	8115	0
7	5	22	Thyroid Stimulating Hormone (TSH)	211	0				0		Z	0	0	0	0	0	0	0	0	0	0	3041	8235	0
7	6	22	Thyroid Stimulating Hormone (TSH)	211	0				0		Z	0	0	0	0	0	0	0	0	0	0	3041	8355	0
5	1	32	TIMP-1	157	1893	1634.33	158.021	0.0966884	1502.12		C	1055	1	0.45671	0.45671	133985	1340.8	35.9	2471138	2342	127	4231	5937	0
5	2	32	TIMP-1	157	1591				1262.48		C	1036	1	0.47748	0.47748	125356	908.4	32.7	1933190	1866	121	4231	6057	0
5	3	32	TIMP-1	157	1639				1300.57		C	1044	1	0.49605	0.49605	124236	1100.9	32.7	2096791	2008	119	4231	6177	0
5	4	32	TIMP-1	157	1697				1346.59		C	1093	1	0.47009	0.47009	130067	942.3	35.4	2134657	1953	119	4231	6297	0
5	5	32	TIMP-1	157	1571				1246.61		C	1028	1	0.48191	0.48191	119248	910.9	32.5	1910901	1859	116	4231	6417	0
5	6	32	TIMP-1	157	1415				1122.82		C	1067	1	0.50736	0.50736	123772	751.1	24	1748827	1639	116	4231	6537	0
6	1	1	TIMP-2	158	0	0	0	#DIV/0!	0		Z	0	0	0	0	0	0	0	0	0	0	511	6837	0
6	2	1	TIMP-2	158	0				0		Z	0	0	0	0	0	0	0	0	0	0	511	6957	0
6	3	1	TIMP-2	158	0				0		Z	0	0	0	0	0	0	0	0	0	0	511	7077	0
6	4	1	TIMP-2	158	0				0		Z	0	0	0	0	0	0	0	0	0	0	511	7197	0
6	5	1	TIMP-2	158	0				0		Z	0	0	0	0	0	0	0	0	0	0	511	7317	0
6	6	1	TIMP-2	158	0				0		Z	0	0	0	0	0	0	0	0	0	0	511	7437	0
6	1	2	TIMP-3	159	0	0	0	#DIV/0!	0		X	779	1	0	0	88027	451.8	27.2	0	0	113	631	6837	0
6	2	2	TIMP-3	159	0				0		X	741	1	0	0	82992	125.2	26.5	0	0	112	631	6957	0
6	3	2	TIMP-3	159	0				0		X	749	1	0	0	83139	155.3	27.8	0	0	111	631	7077	0
6	4	2	TIMP-3	159	0				0		X	757	1	0	0	85541	181.8	27.3	0	0	113	631	7197	0
6	5	2	TIMP-3	159	0				0		X	739	1	0	0	84246	130.8	27.2	0	0	114	631	7317	0
6	6	2	TIMP-3	159	0				0		X	572	1	0	0	66924	149	27.3	0	0	117	631	7437	0
6	1	5	TIMP-4	162	0	0	0	#DIV/0!	0		Z	0	0	0	0	0	0	0	0	0	0	991	6837	0
6	2	5	TIMP-4	162	0				0		Z	0	0	0	0	0	0	0	0	0	0	991	6957	0
6	3	5	TIMP-4	162	0				0		Z	0	0	0	0	0	0	0	0	0	0	991	7077	0
6	4	5	TIMP-4	162	0				0		Z	0	0	0	0	0	0	0	0	0	0	991	7197	0
6	5	5	TIMP-4	162	0				0		Z	0	0	0	0	0	0	0	0	0	0	991	7317	0
6	6	5	TIMP-4	162	0				0		Z	0	0	0	0	0	0	0	0	0	0	991	7437	0
2	1	27	TNF-alpha	56	156	136	67.1148	0.493491	123.788		C	860	1	0.05511	0.05511	110940	67.8	23.4	145575	169	129	3627	3257	0
2	2	27	TNF-alpha	56	155				122.994		C	906	1	0.11687	0.11687	115968	61.5	23.3	152286	168	128	3627	3377	0
2	3	27	TNF-alpha	56	169				134.103		C	906	1	0.08007	0.08007	122310	142.4	26.3	176010	194	135	3627	3497	0
2	4	27	TNF-alpha	56	0				0		X	908	1	0	0	117132	870	24.7	0	0	129	3627	3617	0
2	5	27	TNF-alpha	56	176				139.658		C	910	1	0.15435	0.15435	116480	80.8	23.9	174271	192	128	3627	3737	0
2	6	27	TNF-alpha	56	160				126.962		C	867	1	0.03965	0.03965	110976	84.5	23.7	148740	172	128	3627	3857	0
2	1	28	TNF-beta	57	0	0	0	#DIV/0!	0		X	680	1	0	0	83640	128	20.6	0	0	123	3747	3257	0
2	2	28	TNF-beta	57	0				0		X	799	1	0	0	98277	69.3	20	0	0	123	3747	3377	0
2	3	28	TNF-beta	57	0				0		X	603	1	0	0	75375	79.3	20.3	0	0	125	3747	3497	0
2	4	28	TNF-beta	57	0				0		X	764	1	0	0	93208	79.1	20.1	0	0	122	3747	3617	0
2	5	28	TNF-beta	57	0				0		X	785	1	0	0	94200	64.8	19.8	0	0	120	3747	3737	0
2	6	28	TNF-beta	57	0				0		X	776	1	0	0	93120	61.8	19.6	0	0	120	3747	3857	0
7	1	11	Total PSA	200	9915	9793.5	325.938	0.0332811	7867.67		C	1116	1	0.47267	0.47267	177444	4553.5	83.7	11864560	10631	159	1721	7755	0
7	2	11	Total PSA	200	9307				7385.21		C	1234	1	0.45371	0.45371	230758	4594.6	85.9	13143097	10651	187	1721	7875	0
7	3	11	Total PSA	200	9654				7660.56		C	1156	1	0.43522	0.43522	252008	4847	103.6	12310345	10649	218	1721	7995	0
7	4	11	Total PSA	200	10003				7937.5		C	1202	1	0.42889	0.42889	281268	4850.8	100	13475143	11211	234	1721	8115	0
7	5	11	Total PSA	200	9647				7655.01		C	1216	1	0.41493	0.41493	307648	4492.4	97.2	13130550	10798	253	1721	8235	0
7	6	11	Total PSA	200	10235				8121.59		C	1318	1	0.42649	0.42649	363768	4380.6	97.6	14990488	11374	276	1721	8355	0
6	1	6	TRADD	163	0	0	0	#DIV/0!	0		Z	0	0	0	0	0	0	0	0	0	0	1111	6837	0
6	2	6	TRADD	163	0				0		Z	0	0	0	0	0	0	0	0	0	0	1111	6957	0
6	3	6	TRADD	163	0				0		Z	0	0	0	0	0	0	0	0	0	0	1111	7077	0
6	4	6	TRADD	163	0				0		Z	0	0	0	0	0	0	0	0	0	0	1111	7197	0
6	5	6	TRADD	163	0				0		Z	0	0	0	0	0	0	0	0	0	0	1111	7317	0
6	6	6	TRADD	163	0				0		Z	0	0	0	0	0	0	0	0	0	0	1111	7437	0
8	1	19	Transferrin	240	0	0	0	#DIV/0!	0		Z	0	0	0	0	0	0	0	0	0	0	2683	8623	0
8	2	19	Transferrin	240	0				0		X	180	1	0	0	39060	209.8	48	0	0	217	2683	8743	0
8	3	19	Transferrin	240	0				0		X	212	1	0	0	48124	214.3	49	0	0	227	2683	8863	0
8	4	19	Transferrin	240	0				0		Z	0	0	0	0	0	0	0	0	0	0	2683	8983	0
8	5	19	Transferrin	240	0				0		Z	0	0	0	0	0	0	0	0	0	0	2683	9103	0
8	6	19	Transferrin	240	0				0		Z	0	0	0	0	0	0	0	0	0	0	2683	9223	0
1	1	29	TrkA	26	310	298	12.6965	0.0426056	245.989		C	1290	1	0.29976	0.29976	159960	138.2	22.5	436718	339	124	3861	2371	0
1	2	29	TrkA	26	274				217.422		C	1378	1	0.30457	0.30457	170872	312.1	22.2	424884	308	124	3861	2491	0
1	3	29	TrkA	26	297				235.673		C	1376	1	0.31127	0.31127	169248	109.8	21.8	440224	320	123	3861	2611	0
1	4	29	TrkA	26	304				241.228		C	1405	1	0.31296	0.31296	175625	103.7	21.7	455475	324	125	3861	2731	0
1	5	29	TrkA	26	298				236.467		C	1395	1	0.29503	0.29503	172980	102.7	22.4	448538	322	124	3861	2851	0
1	6	29	TrkA	26	305				242.021		C	1384	1	0.29939	0.29939	168848	117.1	22.3	453388	328	122	3861	2971	0
6	1	22	TSH1	179	0	0	0	#DIV/0!	0		X	480	1	0	0	55680	95.9	19.7	0	0	116	3031	6837	0
6	2	22	TSH1	179	0				0		X	276	1	0	0	30912	92.3	19.3	0	0	112	3031	6957	0
6	3	22	TSH1	179	0				0		X	494	1	0	0	54834	82.9	18.9	0	0	111	3031	7077	0
6	4	22	TSH1	179	0				0		X	181	1	0	0	20634	69.5	19.1	0	0	114	3031	7197	0
6	5	22	TSH1	179	0				0		X	232	1	0	0	26680	648.5	19.2	0	0	115	3031	7317	0
6	6	22	TSH1	179	0				0		X	195	1	0	0	23595	129.6	19.8	0	0	121	3031	7437	0
6	1	24	TSH2	181	0	0	0	#DIV/0!	0		X	243	1	0	0	26973	84.8	19.2	0	0	111	3271	6837	0
6	2	24	TSH2	181	0				0		X	287	1	0	0	31283	217.7	18.2	0	0	109	3271	6957	0
6	3	24	TSH2	181	0				0		X	260	1	0	0	27820	64.3	17.9	0	0	107	3271	7077	0
6	4	24	TSH2	181	0				0		Z	0	0	0	0	0	0	0	0	0	0	3271	7197	0
6	5	24	TSH2	181	0				0		X	529	1	0	0	55545	84.3	16.3	0	0	105	3271	7317	0
6	6	24	TSH2	181	0				0		X	424	1	0	0	44944	35	17.1	0	0	106	3271	7437	0
6	1	7	Tubulin alpha	164	26909	18516.3	6601	0.356496	21352.6		C	1268	1	0.78745	0.78745	148356	6149.3	40.9	34914677	27535	117	1231	6837	0
6	2	7	Tubulin alpha	164	13989				11100.4		C	1104	1	0.54934	0.54934	128064	6136.5	37.5	16638299	15071	116	1231	6957	0
6	3	7	Tubulin alpha	164	27136				21532.7		C	1243	1	0.84945	0.84945	140459	6275.6	36.3	35012869	28168	113	1231	7077	0
6	4	7	Tubulin alpha	164	13696				10867.9		C	1100	1	0.51819	0.51819	127600	5773.5	39	15803800	14367	116	1231	7197	0
6	5	7	Tubulin alpha	164	14573				11563.8		C	1070	1	0.54586	0.54586	126260	6055.3	43.1	16256205	15193	118	1231	7317	0
6	6	7	Tubulin alpha	164	14795				11740		C	1114	1	0.50954	0.50954	137022	6794.9	46.5	17856415	16029	123	1231	7437	0
6	1	8	Tubulin beta	165	626	568.333	48.5373	0.0854028	496.738		C	904	1	0.21491	0.21491	103960	994.6	35	950959	1052	115	1351	6837	0
6	2	8	Tubulin beta	165	550				436.431		C	951	1	0.22093	0.22093	109365	837.7	33.4	851515	895	115	1351	6957	0
6	3	8	Tubulin beta	165	596				472.933		C	925	1	0.2629	0.2629	104525	925.5	33.8	916292	991	113	1351	7077	0
6	4	8	Tubulin beta	165	490				388.821		C	950	1	0.20261	0.20261	107350	944.6	33.5	859016	904	113	1351	7197	0
6	5	8	Tubulin beta	165	550				436.431		C	811	1	0.17268	0.17268	95698	1034.5	36.4	831364	1025	118	1351	7317	0
6	6	8	Tubulin beta	165	598				474.52		C	873	1	0.19308	0.19308	104760	1152.4	37.5	999476	1145	120	1351	7437	0
6	1	9	Tubulin gamma	166	1004	950.333	48.5043	0.0510392	796.686		C	1296	1	0.45153	0.45153	150336	976.4	32.3	1795126	1385	116	1471	6837	0
6	2	9	Tubulin gamma	166	888				704.638		C	1297	1	0.41425	0.41425	149155	1150.4	32.3	1747580	1347	115	1471	6957	0
6	3	9	Tubulin gamma	166	924				733.205		C	1330	1	0.40533	0.40533	152950	1117.8	31.4	1818126	1367	115	1471	7077	0
6	4	9	Tubulin gamma	166	1004				796.686		C	1328	1	0.40225	0.40225	150064	1156.9	30.4	1969916	1483	113	1471	7197	0
6	5	9	Tubulin gamma	166	916				726.857		C	1350	1	0.41612	0.41612	157950	1094.3	32.2	1829313	1355	117	1471	7317	0
6	6	9	Tubulin gamma	166	966				766.532		C	1402	1	0.40744	0.40744	168240	1259.4	33.6	2054336	1465	120	1471	7437	0
1	1	12	Tyk2	9	19621	20029.8	557.897	0.0278533	15569.5		C	1225	1	0.40399	0.40399	265825	9377.3	71	27376968	22349	217	1821	2371	0
1	2	12	Tyk2	9	20159				15996.4		C	1323	1	0.42504	0.42504	292383	7075.5	68.1	28864382	21817	221	1821	2491	0
1	3	12	Tyk2	9	20119				15964.7		C	1384	1	0.4494	0.4494	311400	7292.7	87.3	29987821	21668	225	1821	2611	0
1	4	12	Tyk2	9	19495				15469.5		C	1439	1	0.49802	0.49802	322336	7218.6	104.8	30487850	21187	224	1821	2731	0
1	5	12	Tyk2	9	21031				16688.3		C	1373	1	0.44023	0.44023	302060	6485.9	64.2	30568582	22264	220	1821	2851	0
1	6	12	Tyk2	9	19754				15675		C	1418	1	0.46205	0.46205	300616	6161.1	64.9	30059289	21198	212	1821	2971	0
1	1	16	TYRO3	13	0	309.167	152.925	0.494637	0		X	977	1	0	0	180745	454.9	38	0	0	185	2301	2371	0
1	2	16	TYRO3	13	338				268.207		C	1003	1	0.03155	0.03155	187561	287.1	39.7	397129	396	187	2301	2491	0
1	3	16	TYRO3	13	355				281.697		C	1143	1	0.13791	0.13791	212598	224.3	39.4	467675	409	186	2301	2611	0
1	4	16	TYRO3	13	387				307.089		C	1049	1	0.11716	0.11716	194065	356.5	39.6	483196	461	185	2301	2731	0
1	5	16	TYRO3	13	381				302.328		C	1157	1	0.15255	0.15255	216359	203.6	38.9	494711	428	187	2301	2851	0
1	6	16	TYRO3	13	394				312.644		C	1093	1	0.14261	0.14261	203298	213.2	41	489769	448	186	2301	2971	0
6	1	10	Tyrosinase	167	0	0	0	#DIV/0!	0		Z	0	0	0	0	0	0	0	0	0	0	1591	6837	0
6	2	10	Tyrosinase	167	0				0		Z	0	0	0	0	0	0	0	0	0	0	1591	6957	0
6	3	10	Tyrosinase	167	0				0		Z	0	0	0	0	0	0	0	0	0	0	1591	7077	0
6	4	10	Tyrosinase	167	0				0		Z	0	0	0	0	0	0	0	0	0	0	1591	7197	0
6	5	10	Tyrosinase	167	0				0		Z	0	0	0	0	0	0	0	0	0	0	1591	7317	0
6	6	10	Tyrosinase	167	0				0		Z	0	0	0	0	0	0	0	0	0	0	1591	7437	0
8	1	23	Tyrosine-protein kinase receptor Tie-1 (Tie-1)	244	0	0	0	#DIV/0!	0		X	691	1	0	0	116779	290.2	32.8	0	0	169	3163	8623	0
8	2	23	Tyrosine-protein kinase receptor Tie-1 (Tie-1)	244	0				0		X	723	1	0	0	124356	368	33.2	0	0	172	3163	8743	0
8	3	23	Tyrosine-protein kinase receptor Tie-1 (Tie-1)	244	0				0		X	747	1	0	0	126990	394.9	33.4	0	0	170	3163	8863	0
8	4	23	Tyrosine-protein kinase receptor Tie-1 (Tie-1)	244	0				0		X	677	1	0	0	112382	589.6	30.9	0	0	166	3163	8983	0
8	5	23	Tyrosine-protein kinase receptor Tie-1 (Tie-1)	244	0				0		X	748	1	0	0	126412	360.8	32	0	0	169	3163	9103	0
8	6	23	Tyrosine-protein kinase receptor Tie-1 (Tie-1)	244	0				0		X	619	1	0	0	104611	477.8	32.4	0	0	169	3163	9223	0
6	1	17	Uracil-DNA Glycosylase (UNG)	174	0	0	0	#DIV/0!	0		X	189	1	0	0	20790	45.8	19.7	0	0	110	2431	6837	0
6	2	17	Uracil-DNA Glycosylase (UNG)	174	0				0		X	278	1	0	0	30858	89.5	20.6	0	0	111	2431	6957	0
6	3	17	Uracil-DNA Glycosylase (UNG)	174	0				0		Z	0	0	0	0	0	0	0	0	0	0	2431	7077	0
6	4	17	Uracil-DNA Glycosylase (UNG)	174	0				0		Z	0	0	0	0	0	0	0	0	0	0	2431	7197	0
6	5	17	Uracil-DNA Glycosylase (UNG)	174	0				0		Z	0	0	0	0	0	0	0	0	0	0	2431	7317	0
6	6	17	Uracil-DNA Glycosylase (UNG)	174	0				0		Z	0	0	0	0	0	0	0	0	0	0	2431	7437	0
6	1	11	Urocortin	168	0	0	0	#DIV/0!	0		Z	0	0	0	0	0	0	0	0	0	0	1711	6837	0
6	2	11	Urocortin	168	0				0		Z	0	0	0	0	0	0	0	0	0	0	1711	6957	0
6	3	11	Urocortin	168	0				0		Z	0	0	0	0	0	0	0	0	0	0	1711	7077	0
6	4	11	Urocortin	168	0				0		Z	0	0	0	0	0	0	0	0	0	0	1711	7197	0
6	5	11	Urocortin	168	0				0		Z	0	0	0	0	0	0	0	0	0	0	1711	7317	0
6	6	11	Urocortin	168	0				0		Z	0	0	0	0	0	0	0	0	0	0	1711	7437	0
8	1	20	Urokinase Plasminogen Activator (uPAR)	241	0	0	0	#DIV/0!	0		Z	0	0	0	0	0	0	0	0	0	0	2803	8623	0
8	2	20	Urokinase Plasminogen Activator (uPAR)	241	0				0		Z	0	0	0	0	0	0	0	0	0	0	2803	8743	0
8	3	20	Urokinase Plasminogen Activator (uPAR)	241	0				0		Z	0	0	0	0	0	0	0	0	0	0	2803	8863	0
8	4	20	Urokinase Plasminogen Activator (uPAR)	241	0				0		Z	0	0	0	0	0	0	0	0	0	0	2803	8983	0
8	5	20	Urokinase Plasminogen Activator (uPAR)	241	0				0		Z	0	0	0	0	0	0	0	0	0	0	2803	9103	0
8	6	20	Urokinase Plasminogen Activator (uPAR)	241	0				0		Z	0	0	0	0	0	0	0	0	0	0	2803	9223	0
2	1	29	VCAM-1	58	629	722.333	58.8546	0.0814785	499.119		C	1082	1	0.3319	0.3319	128758	413	24.6	799349	739	119	3867	3257	0
2	2	29	VCAM-1	58	724				574.503		C	1174	1	0.38625	0.38625	144402	528.4	24.5	946519	806	123	3867	3377	0
2	3	29	VCAM-1	58	793				629.255		C	1116	1	0.35415	0.35415	135036	343.8	23.9	970812	870	121	3867	3497	0
2	4	29	VCAM-1	58	769				610.211		C	1067	1	0.32141	0.32141	130174	331	25.8	892032	836	122	3867	3617	0
2	5	29	VCAM-1	58	733				581.644		C	1172	1	0.36744	0.36744	140640	327.2	22.7	944847	806	120	3867	3737	0
2	6	29	VCAM-1	58	686				544.349		C	1051	1	0.34128	0.34128	125069	410.9	22.1	839178	798	119	3867	3857	0
3	1	1	VEGF	62	0	900	991.432	1.10159	0		X	589	1	0	0	194959	1899.8	93.5	0	0	331	515	4159	0
3	2	1	VEGF	62	0				0		X	688	1	0	0	234608	1726.1	105.9	0	0	341	515	4279	0
3	3	1	VEGF	62	0				0		X	713	1	0	0	250263	1566.6	115.7	0	0	351	515	4399	0
3	4	1	VEGF	62	1841				1460.86		C	934	1	0.235	0.235	325032	1308.4	97.5	2086227	2234	348	515	4519	0
3	5	1	VEGF	62	1941				1540.21		C	836	1	0.16245	0.16245	275880	1336.1	99.6	1905615	2279	330	515	4639	0
3	6	1	VEGF	62	1618				1283.9		C	837	1	0.06231	0.06231	273699	1742.8	105.6	1818637	2173	327	515	4759	0
6	1	12	VEGFB	169	1836	1935	180.365	0.093212	1456.89		C	1259	1	0.47069	0.47069	146044	2275.6	30.8	3516764	2793	116	1831	6837	0
6	2	12	VEGFB	169	1801				1429.11		C	1236	1	0.42704	0.42704	142140	1950.7	33	3237329	2619	115	1831	6957	0
6	3	12	VEGFB	169	1871				1484.66		C	1241	1	0.4269	0.4269	141474	2187.2	30.6	3496920	2818	114	1831	7077	0
6	4	12	VEGFB	169	1905				1511.64		C	1221	1	0.42513	0.42513	141636	2693.7	31.5	3863542	3164	116	1831	7197	0
6	5	12	VEGFB	169	1903				1510.05		C	1264	1	0.41379	0.41379	149152	2942.8	32.5	4022504	3182	118	1831	7317	0
6	6	12	VEGFB	169	2294				1820.32		C	1233	1	0.44537	0.44537	149193	3485.4	32.4	4874373	3953	121	1831	7437	0
1	1	8	VEGFR1	5	0	0	0	#DIV/0!	0		Z	0	0	0	0	0	0	0	0	0	0	1341	2371	0
1	2	8	VEGFR1	5	0				0		Z	0	0	0	0	0	0	0	0	0	0	1341	2491	0
1	3	8	VEGFR1	5	0				0		Z	0	0	0	0	0	0	0	0	0	0	1341	2611	0
1	4	8	VEGFR1	5	0				0		Z	0	0	0	0	0	0	0	0	0	0	1341	2731	0
1	5	8	VEGFR1	5	0				0		Z	0	0	0	0	0	0	0	0	0	0	1341	2851	0
1	6	8	VEGFR1	5	0				0		Z	0	0	0	0	0	0	0	0	0	0	1341	2971	0
6	1	13	XPA	170	0	0	0	#DIV/0!	0		X	571	1	0	0	63952	2491.3	23.9	0	0	112	1951	6837	0
6	2	13	XPA	170	0				0		X	594	1	0	0	65934	524.5	22.8	0	0	111	1951	6957	0
6	3	13	XPA	170	0				0		X	541	1	0	0	60592	495.8	23.6	0	0	112	1951	7077	0
6	4	13	XPA	170	0				0		X	582	1	0	0	65184	596.1	23.7	0	0	112	1951	7197	0
6	5	13	XPA	170	0				0		X	559	1	0	0	63167	698.5	24.3	0	0	113	1951	7317	0
6	6	13	XPA	170	0				0		X	591	1	0	0	72102	1455.7	27.4	0	0	122	1951	7437	0
6	1	19	YAP	176	0	0	0	#DIV/0!	0		Z	0	0	0	0	0	0	0	0	0	0	2671	6837	0
6	2	19	YAP	176	0				0		Z	0	0	0	0	0	0	0	0	0	0	2671	6957	0
6	3	19	YAP	176	0				0		Z	0	0	0	0	0	0	0	0	0	0	2671	7077	0
6	4	19	YAP	176	0				0		X	422	1	0	0	46420	488	21.1	0	0	110	2671	7197	0
6	5	19	YAP	176	0				0		Z	0	0	0	0	0	0	0	0	0	0	2671	7317	0
6	6	19	YAP	176	0				0		Z	0	0	0	0	0	0	0	0	0	0	2671	7437	0
1	1	4	ZAP70	1	0	0	0	#DIV/0!	0		X	277	1	0	0	40996	1710.1	36.3	0	0	148	861	2371	0.0006
1	2	4	ZAP70	1	0				0		X	278	1	0	0	41978	592.1	37.3	0	0	151	861	2491	0
1	3	4	ZAP70	1	0				0		X	240	1	0	0	35040	410.2	38.3	0	0	146	861	2611	0
1	4	4	ZAP70	1	0				0		X	286	1	0	0	40612	138.7	36.2	0	0	142	861	2731	0
1	5	4	ZAP70	1	0				0		Z	0	0	0	0	0	0	0	0	0	0	861	2851	0
1	6	4	ZAP70	1	0				0		X	279	1	0	0	41571	163.1	39.7	0	0	149	861	2971	0

## Sheet: TTest
Name	MCF10A Signal Intensity (Norm to MCF11A Pos Con)	MCF7 Signal Intensity (Norm to MCF10A Pos Con)	Ttest
Adipolean Variant	1	1	#DIV/0!
Adipolean Variant	1	1
Adipolean Variant	1	1
Adipolean Variant	1	1
Adipolean Variant	1	1
Adipolean Variant	1	1
Adiponectin	1	1	#DIV/0!
Adiponectin	1	1
Adiponectin	1	1
Adiponectin	1	1
Adiponectin	1	1
Adiponectin	1	1
Adrenocorticotropic Hormone (ACTH)	1	1	#DIV/0!
Adrenocorticotropic Hormone (ACTH)	1	1
Adrenocorticotropic Hormone (ACTH)	1	1
Adrenocorticotropic Hormone (ACTH)	1	1
Adrenocorticotropic Hormone (ACTH)	1	1
Adrenocorticotropic Hormone (ACTH)	1	1
AFP	1	12169.3	3.97585e-11
AFP	1	14117.4
AFP	1	15258.4
AFP	1	15429.1
AFP	1	14559.4
AFP	1	14426.8
ALCAM	1	336.449	3.7644e-14
ALCAM	1	342.797
ALCAM	1	329.317
ALCAM	1	354.7
ALCAM	1	335.655
ALCAM	1	366.612
Alpha 1 Antichymotrypsin (ACT)	1	1732.24	2.07045e-11
Alpha 1 Antichymotrypsin (ACT)	1	1597.34
Alpha 1 Antichymotrypsin (ACT)	1	1561.63
Alpha 1 Antichymotrypsin (ACT)	1	1379.92
Alpha 1 Antichymotrypsin (ACT)	1	1649.71
Alpha 1 Antichymotrypsin (ACT)	1	1517.99
Amyloid-like protein 2 (APLP2)	1	1	#DIV/0!
Amyloid-like protein 2 (APLP2)	1	1
Amyloid-like protein 2 (APLP2)	1	1
Amyloid-like protein 2 (APLP2)	1	1
Amyloid-like protein 2 (APLP2)	1	1
Amyloid-like protein 2 (APLP2)	1	1
Androgen Receptor	1	1	#DIV/0!
Androgen Receptor	1	1
Androgen Receptor	1	1
Androgen Receptor	1	1
Androgen Receptor	1	1
Androgen Receptor	1	1
Angiopoietin-1 (Ang-1)	1	1	#DIV/0!
Angiopoietin-1 (Ang-1)	1	1
Angiopoietin-1 (Ang-1)	1	1
Angiopoietin-1 (Ang-1)	1	1
Angiopoietin-1 (Ang-1)	1	1
Angiopoietin-1 (Ang-1)	1	1
Angiopoietin-1 Receptor (Tie-2)	1	434.844	1.21478e-10
Angiopoietin-1 Receptor (Tie-2)	1	413.114
Angiopoietin-1 Receptor (Tie-2)	1	456.269
Angiopoietin-1 Receptor (Tie-2)	1	379.299
Angiopoietin-1 Receptor (Tie-2)	1	367.396
Angiopoietin-1 Receptor (Tie-2)	1	371.364
Angiopoietin-2 (Ang-2)	1	1	#DIV/0!
Angiopoietin-2 (Ang-2)	1	1
Angiopoietin-2 (Ang-2)	1	1
Angiopoietin-2 (Ang-2)	1	1
Angiopoietin-2 (Ang-2)	1	1
Angiopoietin-2 (Ang-2)	1	1
Apolipoprotein E3 (Apo E3)	1	1	#DIV/0!
Apolipoprotein E3 (Apo E3)	1	1
Apolipoprotein E3 (Apo E3)	1	1
Apolipoprotein E3 (Apo E3)	1	1
Apolipoprotein E3 (Apo E3)	1	1
Apolipoprotein E3 (Apo E3)	1	1
Apolipoprotein F (APOF)	1	1	#DIV/0!
Apolipoprotein F (APOF)	1	1
Apolipoprotein F (APOF)	1	1
Apolipoprotein F (APOF)	1	1
Apolipoprotein F (APOF)	1	1
Apolipoprotein F (APOF)	1	1
Apolipoprotein L1 (APOL1)	1	1	#DIV/0!
Apolipoprotein L1 (APOL1)	1	1
Apolipoprotein L1 (APOL1)	1	1
Apolipoprotein L1 (APOL1)	1	1
Apolipoprotein L1 (APOL1)	1	1
Apolipoprotein L1 (APOL1)	1	1
Apolipoprotein L2 (APOL2)	1	1	#DIV/0!
Apolipoprotein L2 (APOL2)	1	1
Apolipoprotein L2 (APOL2)	1	1
Apolipoprotein L2 (APOL2)	1	1
Apolipoprotein L2 (APOL2)	1	1
Apolipoprotein L2 (APOL2)	1	1
Beta actin	3384	11179	2.79797e-09
Beta actin	3793	9776.86
Beta actin	4328	11364.2
Beta actin	3982	11417.8
Beta actin	3558	11337.2
Beta actin	3658	9724.49
Beta-2-Microglobulin	11536	621.526	8.91388e-13
Beta-2-Microglobulin	11634	659.418
Beta-2-Microglobulin	11331	683.214
Beta-2-Microglobulin	11448	661.789
Beta-2-Microglobulin	11511	811.969
Beta-2-Microglobulin	12968	759.392
beta-Nerve Growth Factor (beta-NGF)	2163	173.779	6.22566e-13
beta-Nerve Growth Factor (beta-NGF)	2166	169.812
beta-Nerve Growth Factor (beta-NGF)	1965	162.67
beta-Nerve Growth Factor (beta-NGF)	2137	161.289
beta-Nerve Growth Factor (beta-NGF)	1958	159.496
beta-Nerve Growth Factor (beta-NGF)	1991	157.919
Brain Derived Neurotrophic Factor (BDNF)	1	1	#DIV/0!
Brain Derived Neurotrophic Factor (BDNF)	1	1
Brain Derived Neurotrophic Factor (BDNF)	1	1
Brain Derived Neurotrophic Factor (BDNF)	1	1
Brain Derived Neurotrophic Factor (BDNF)	1	1
Brain Derived Neurotrophic Factor (BDNF)	1	1
C-reactive Protein (CRP)	1	1	#DIV/0!
C-reactive Protein (CRP)	1	1
C-reactive Protein (CRP)	1	1
C-reactive Protein (CRP)	1	1
C-reactive Protein (CRP)	1	1
C-reactive Protein (CRP)	1	1
CA125	1	1	#DIV/0!
CA125	1	1
CA125	1	1
CA125	1	1
CA125	1	1
CA125	1	1
CA15-3	1	1	#DIV/0!
CA15-3	1	1
CA15-3	1	1
CA15-3	1	1
CA15-3	1	1
CA15-3	1	1
CA19-9	1	1	#DIV/0!
CA19-9	1	1
CA19-9	1	1
CA19-9	1	1
CA19-9	1	1
CA19-9	1	1
Cadherin-pan	1	1	#DIV/0!
Cadherin-pan	1	1
Cadherin-pan	1	1
Cadherin-pan	1	1
Cadherin-pan	1	1
Cadherin-pan	1	1
Cathepsin B (CATB)	1	1	#DIV/0!
Cathepsin B (CATB)	1	1
Cathepsin B (CATB)	1	1
Cathepsin B (CATB)	1	1
Cathepsin B (CATB)	1	1
Cathepsin B (CATB)	1	1
CD30L/CD153	1	1	#DIV/0!
CD30L/CD153	1	1
CD30L/CD153	1	1
CD30L/CD153	1	1
CD30L/CD153	1	1
CD30L/CD153	1	1
CD40L Receptor	1	568.948	1.08038e-12
CD40L Receptor	1	511.499
CD40L Receptor	1	494.358
CD40L Receptor	1	488.813
CD40L Receptor	1	526.892
CD40L Receptor	1	534.827
CEA	1	4159.59	1.9561e-11
CEA	1	3911.43
CEA	1	4598.41
CEA	1	4779.32
CEA	1	4698.38
CEA	1	4395.26
Collagen I	1	1	#DIV/0!
Collagen I	1	1
Collagen I	1	1
Collagen I	1	1
Collagen I	1	1
Collagen I	1	1
Collagen II	1	1	#DIV/0!
Collagen II	1	1
Collagen II	1	1
Collagen II	1	1
Collagen II	1	1
Collagen II	1	1
Collagen III	1	352.319	3.22045e-09
Collagen III	1	275.349
Collagen III	1	368.189
Collagen III	1	271.381
Collagen III	1	346.765
Collagen III	1	319.47
Collagen IV	1	2336.2	2.48674e-06
Collagen IV	1	3414.96
Collagen IV	1	1929.13
Collagen IV	1	2539.24
Collagen IV	1	1948.86
Collagen IV	1	1812.17
Desmin	12468	16938.3	0.000109576
Desmin	11186	15283.1
Desmin	13694	14543.5
Desmin	13396	16719.8
Desmin	13316	16311.9
Desmin	12561	16475.7
E-Selectin	1	1	#DIV/0!
E-Selectin	1	1
E-Selectin	1	1
E-Selectin	1	1
E-Selectin	1	1
E-Selectin	1	1
EGF	1	1	0.000566374
EGF	4181	1
EGF	4112	1
EGF	4591	1
EGF	3981	1
EGF	4313	1
EGF Receptor	1	1	#DIV/0!
EGF Receptor	1	1
EGF Receptor	1	1
EGF Receptor	1	1
EGF Receptor	1	1
EGF Receptor	1	1
Empty	1	1	#DIV/0!
Empty	1	1
Empty	1	1
Empty	1	1
Empty	1	1
Empty	1	1
Empty	1	1	#DIV/0!
Empty	1	1
Empty	1	1
Empty	1	1
Empty	1	1
Empty	1	1
Empty	1	1	#DIV/0!
Empty	1	1
Empty	1	1
Empty	1	1
Empty	1	1
Empty	1	1
Empty	1	1	#DIV/0!
Empty	1	1
Empty	1	1
Empty	1	1
Empty	1	1
Empty	1	1
Endoglin (CD105)	1	1	#DIV/0!
Endoglin (CD105)	1	1
Endoglin (CD105)	1	1
Endoglin (CD105)	1	1
Endoglin (CD105)	1	1
Endoglin (CD105)	1	1
Eotaxin	1	1	#DIV/0!
Eotaxin	1	1
Eotaxin	1	1
Eotaxin	1	1
Eotaxin	1	1
Eotaxin	1	1
Eotaxin-2	1	1	#DIV/0!
Eotaxin-2	1	1
Eotaxin-2	1	1
Eotaxin-2	1	1
Eotaxin-2	1	1
Eotaxin-2	1	1
Eotaxin-3	1	1	#DIV/0!
Eotaxin-3	1	1
Eotaxin-3	1	1
Eotaxin-3	1	1
Eotaxin-3	1	1
Eotaxin-3	1	1
EPCAM	1	1	#DIV/0!
EPCAM	1	1
EPCAM	1	1
EPCAM	1	1
EPCAM	1	1
EPCAM	1	1
Estrogen Receptor	1	1	#DIV/0!
Estrogen Receptor	1	1
Estrogen Receptor	1	1
Estrogen Receptor	1	1
Estrogen Receptor	1	1
Estrogen Receptor	1	1
FAS	1	1	#DIV/0!
FAS	1	1
FAS	1	1
FAS	1	1
FAS	1	1
FAS	1	1
Ferritin	1	1472.76	3.52828e-13
Ferritin	1	1421.97
Ferritin	1	1514.81
Ferritin	1	1349.76
Ferritin	1	1324.37
Ferritin	1	1413.72
FGF-acidic	1	1	#DIV/0!
FGF-acidic	1	1
FGF-acidic	1	1
FGF-acidic	1	1
FGF-acidic	1	1
FGF-acidic	1	1
FGF-basic	1	1	#DIV/0!
FGF-basic	1	1
FGF-basic	1	1
FGF-basic	1	1
FGF-basic	1	1
FGF-basic	1	1
Fibronectin	11128	2711.92	3.96109e-12
Fibronectin	11781	2958.21
Fibronectin	11512	2971.71
Fibronectin	12117	3169.29
Fibronectin	12544	3154.22
Fibronectin	12419	3179.61
Follicle Stimulating Hormone (FSH)	1	16873.2	4.47718e-11
Follicle Stimulating Hormone (FSH)	1	15162.4
Follicle Stimulating Hormone (FSH)	1	13557.9
Follicle Stimulating Hormone (FSH)	1	15416.1
Follicle Stimulating Hormone (FSH)	1	16679.6
Follicle Stimulating Hormone (FSH)	1	14497.5
Follistatin	1	1	#DIV/0!
Follistatin	1	1
Follistatin	1	1
Follistatin	1	1
Follistatin	1	1
Follistatin	1	1
Fractalkine	1	1	#DIV/0!
Fractalkine	1	1
Fractalkine	1	1
Fractalkine	1	1
Fractalkine	1	1
Fractalkine	1	1
Free PSA	1	1	#DIV/0!
Free PSA	1	1
Free PSA	1	1
Free PSA	1	1
Free PSA	1	1
Free PSA	1	1
G-CSF	1	1	#DIV/0!
G-CSF	1	1
G-CSF	1	1
G-CSF	1	1
G-CSF	1	1
G-CSF	1	1
GAPDH	1	1	#DIV/0!
GAPDH	1	1
GAPDH	1	1
GAPDH	1	1
GAPDH	1	1
GAPDH	1	1
GM-CSF	1	1	#DIV/0!
GM-CSF	1	1
GM-CSF	1	1
GM-CSF	1	1
GM-CSF	1	1
GM-CSF	1	1
Granzyme B	1	1	#DIV/0!
Granzyme B	1	1
Granzyme B	1	1
Granzyme B	1	1
Granzyme B	1	1
Granzyme B	1	1
GRO-beta	1	1	#DIV/0!
GRO-beta	1	1
GRO-beta	1	1
GRO-beta	1	1
GRO-beta	1	1
GRO-beta	1	1
GRO-gamma	1	912.223	0.340893
GRO-gamma	1	1
GRO-gamma	1	1
GRO-gamma	1	1
GRO-gamma	1	1
GRO-gamma	1	1
GRO/MGSA	1	1	#DIV/0!
GRO/MGSA	1	1
GRO/MGSA	1	1
GRO/MGSA	1	1
GRO/MGSA	1	1
GRO/MGSA	1	1
Haptoglobin	1	1	#DIV/0!
Haptoglobin	1	1
Haptoglobin	1	1
Haptoglobin	1	1
Haptoglobin	1	1
Haptoglobin	1	1
Hemoglobin	1	1	#DIV/0!
Hemoglobin	1	1
Hemoglobin	1	1
Hemoglobin	1	1
Hemoglobin	1	1
Hemoglobin	1	1
Hepatitis B Surface Antigen	1	1	#DIV/0!
Hepatitis B Surface Antigen	1	1
Hepatitis B Surface Antigen	1	1
Hepatitis B Surface Antigen	1	1
Hepatitis B Surface Antigen	1	1
Hepatitis B Surface Antigen	1	1
Hepatocyte Growth Factor (HGF)	1	1	#DIV/0!
Hepatocyte Growth Factor (HGF)	1	1
Hepatocyte Growth Factor (HGF)	1	1
Hepatocyte Growth Factor (HGF)	1	1
Hepatocyte Growth Factor (HGF)	1	1
Hepatocyte Growth Factor (HGF)	1	1
Hepatocyte Growth Factor Receptor (MET)	1	1	#DIV/0!
Hepatocyte Growth Factor Receptor (MET)	1	1
Hepatocyte Growth Factor Receptor (MET)	1	1
Hepatocyte Growth Factor Receptor (MET)	1	1
Hepatocyte Growth Factor Receptor (MET)	1	1
Hepatocyte Growth Factor Receptor (MET)	1	1
HER2/erbB2	1	1	#DIV/0!
HER2/erbB2	1	1
HER2/erbB2	1	1
HER2/erbB2	1	1
HER2/erbB2	1	1
HER2/erbB2	1	1
HER3/erbB3	1	1	#DIV/0!
HER3/erbB3	1	1
HER3/erbB3	1	1
HER3/erbB3	1	1
HER3/erbB3	1	1
HER3/erbB3	1	1
human Albumin	1	149.974	3.77267e-12
human Albumin	1	159.496
human Albumin	1	165.844
human Albumin	1	169.118
human Albumin	1	181.922
human Albumin	1	165.151
Human Chorionic Gonadotropin alpha (alpha hCG)	1	1	#DIV/0!
Human Chorionic Gonadotropin alpha (alpha hCG)	1	1
Human Chorionic Gonadotropin alpha (alpha hCG)	1	1
Human Chorionic Gonadotropin alpha (alpha hCG)	1	1
Human Chorionic Gonadotropin alpha (alpha hCG)	1	1
Human Chorionic Gonadotropin alpha (alpha hCG)	1	1
Human Chorionic Gonadotropin beta (beta hCG)	1	1	#DIV/0!
Human Chorionic Gonadotropin beta (beta hCG)	1	1
Human Chorionic Gonadotropin beta (beta hCG)	1	1
Human Chorionic Gonadotropin beta (beta hCG)	1	1
Human Chorionic Gonadotropin beta (beta hCG)	1	1
Human Chorionic Gonadotropin beta (beta hCG)	1	1
Human Chorionic Gonadotropin Total (hCG)	1	1	#DIV/0!
Human Chorionic Gonadotropin Total (hCG)	1	1
Human Chorionic Gonadotropin Total (hCG)	1	1
Human Chorionic Gonadotropin Total (hCG)	1	1
Human Chorionic Gonadotropin Total (hCG)	1	1
Human Chorionic Gonadotropin Total (hCG)	1	1
Human Growth Hormone (HGH)	1	1	#DIV/0!
Human Growth Hormone (HGH)	1	1
Human Growth Hormone (HGH)	1	1
Human Growth Hormone (HGH)	1	1
Human Growth Hormone (HGH)	1	1
Human Growth Hormone (HGH)	1	1
ICAM-1	1	1	#DIV/0!
ICAM-1	1	1
ICAM-1	1	1
ICAM-1	1	1
ICAM-1	1	1
ICAM-1	1	1
IFN-beta	1	1	0.0102992
IFN-beta	2523	1
IFN-beta	2635	1
IFN-beta	2546	1
IFN-beta	2836	1
IFN-beta	1	1
IFN-gamma	1	1	#DIV/0!
IFN-gamma	1	1
IFN-gamma	1	1
IFN-gamma	1	1
IFN-gamma	1	1
IFN-gamma	1	1
IFN-lambda2	1	1	#DIV/0!
IFN-lambda2	1	1
IFN-lambda2	1	1
IFN-lambda2	1	1
IFN-lambda2	1	1
IFN-lambda2	1	1
IgA	2666	181.714	8.98716e-11
IgA	2864	197.584
IgA	2925	199.171
IgA	3218	199.965
IgA	3318	211.552
IgA	2855	222.183
IgE	1	1	#DIV/0!
IgE	1	1
IgE	1	1
IgE	1	1
IgE	1	1
IgE	1	1
IGF 1R	1	1	#DIV/0!
IGF 1R	1	1
IGF 1R	1	1
IGF 1R	1	1
IGF 1R	1	1
IGF 1R	1	1
IGF-BP1	1	1	#DIV/0!
IGF-BP1	1	1
IGF-BP1	1	1
IGF-BP1	1	1
IGF-BP1	1	1
IGF-BP1	1	1
IGF-BP2	1	1	#DIV/0!
IGF-BP2	1	1
IGF-BP2	1	1
IGF-BP2	1	1
IGF-BP2	1	1
IGF-BP2	1	1
IGF-BP3	1	1	#DIV/0!
IGF-BP3	1	1
IGF-BP3	1	1
IGF-BP3	1	1
IGF-BP3	1	1
IGF-BP3	1	1
IGF-BP5	1	1	0.340893
IGF-BP5	1	1
IGF-BP5	1	1
IGF-BP5	1	251.543
IGF-BP5	1	1
IGF-BP5	1	1
IGF-BP7	1	1	#DIV/0!
IGF-BP7	1	1
IGF-BP7	1	1
IGF-BP7	1	1
IGF-BP7	1	1
IGF-BP7	1	1
IGF-I	1	1	0.0498573
IGF-I	1	1
IGF-I	1	1
IGF-I	1	323.753
IGF-I	1	355.493
IGF-I	1	367.396
IGF-II	1	1815.24	4.89351e-12
IGF-II	1	1884.59
IGF-II	1	1931.42
IGF-II	1	2195.66
IGF-II	1	1935.38
IGF-II	1	1962.35
IgG	1	1	0.340893
IgG	1	1
IgG	1312	1
IgG	1	1
IgG	1	1
IgG	1	1
IgM	1	1	#DIV/0!
IgM	1	1
IgM	1	1
IgM	1	1
IgM	1	1
IgM	1	1
IL-1 alpha	1	1	#DIV/0!
IL-1 alpha	1	1
IL-1 alpha	1	1
IL-1 alpha	1	1
IL-1 alpha	1	1
IL-1 alpha	1	1
IL-1 beta	1	1	#DIV/0!
IL-1 beta	1	1
IL-1 beta	1	1
IL-1 beta	1	1
IL-1 beta	1	1
IL-1 beta	1	1
IL-10	1	1	#DIV/0!
IL-10	1	1
IL-10	1	1
IL-10	1	1
IL-10	1	1
IL-10	1	1
IL-11	1	1	#DIV/0!
IL-11	1	1
IL-11	1	1
IL-11	1	1
IL-11	1	1
IL-11	1	1
IL-12	1	1195.13	1.27871e-09
IL-12	1	1171.22
IL-12	1	1175.19
IL-12	1	947.453
IL-12	1	911.429
IL-12	1	1145.16
IL-13	1	1	0.0102281
IL-13	1	1
IL-13	2491	1
IL-13	2368	1
IL-13	2573	1
IL-13	2359	1
IL-15	1	7555.82	9.00192e-12
IL-15	1	9148.4
IL-15	1	8811.15
IL-15	1	8132.71
IL-15	1	7971.13
IL-15	1	8131.12
IL-16	1	1	#DIV/0!
IL-16	1	1
IL-16	1	1
IL-16	1	1
IL-16	1	1
IL-16	1	1
IL-17 (IL-17A)	1	1	#DIV/0!
IL-17 (IL-17A)	1	1
IL-17 (IL-17A)	1	1
IL-17 (IL-17A)	1	1
IL-17 (IL-17A)	1	1
IL-17 (IL-17A)	1	1
IL-17B	1	1	#DIV/0!
IL-17B	1	1
IL-17B	1	1
IL-17B	1	1
IL-17B	1	1
IL-17B	1	1
IL-17D	1	1	#DIV/0!
IL-17D	1	1
IL-17D	1	1
IL-17D	1	1
IL-17D	1	1
IL-17D	1	1
IL-17E	1	213.455	1.56411e-12
IL-17E	1	244.412
IL-17E	1	239.642
IL-17E	1	221.596
IL-17E	1	229.325
IL-17E	1	212.661
IL-17F	1	149.974	1.00312e-11
IL-17F	1	173.779
IL-17F	1	186.475
IL-17F	1	168.224
IL-17F	1	174.573
IL-17F	1	176.16
IL-19	1	1	#DIV/0!
IL-19	1	1
IL-19	1	1
IL-19	1	1
IL-19	1	1
IL-19	1	1
IL-1RA	1	1	#DIV/0!
IL-1RA	1	1
IL-1RA	1	1
IL-1RA	1	1
IL-1RA	1	1
IL-1RA	1	1
IL-2	1	131.929	0.340893
IL-2	1	1
IL-2	1	1
IL-2	1	1
IL-2	1	1
IL-2	1	1
IL-20	1	1	#DIV/0!
IL-20	1	1
IL-20	1	1
IL-20	1	1
IL-20	1	1
IL-20	1	1
IL-21	1	1	#DIV/0!
IL-21	1	1
IL-21	1	1
IL-21	1	1
IL-21	1	1
IL-21	1	1
IL-22	1	1	#DIV/0!
IL-22	1	1
IL-22	1	1
IL-22	1	1
IL-22	1	1
IL-22	1	1
IL-3	1	1	#DIV/0!
IL-3	1	1
IL-3	1	1
IL-3	1	1
IL-3	1	1
IL-3	1	1
IL-31	1	1	#DIV/0!
IL-31	1	1
IL-31	1	1
IL-31	1	1
IL-31	1	1
IL-31	1	1
IL-33	1	1	#DIV/0!
IL-33	1	1
IL-33	1	1
IL-33	1	1
IL-33	1	1
IL-33	1	1
IL-4	1	1	#DIV/0!
IL-4	1	1
IL-4	1	1
IL-4	1	1
IL-4	1	1
IL-4	1	1
IL-5	1	1	#DIV/0!
IL-5	1	1
IL-5	1	1
IL-5	1	1
IL-5	1	1
IL-5	1	1
IL-6	1	1	#DIV/0!
IL-6	1	1
IL-6	1	1
IL-6	1	1
IL-6	1	1
IL-6	1	1
IL-7	1	1	#DIV/0!
IL-7	1	1
IL-7	1	1
IL-7	1	1
IL-7	1	1
IL-7	1	1
IL-8	1	1	#DIV/0!
IL-8	1	1
IL-8	1	1
IL-8	1	1
IL-8	1	1
IL-8	1	1
IL-9	1	1	#DIV/0!
IL-9	1	1
IL-9	1	1
IL-9	1	1
IL-9	1	1
IL-9	1	1
Insulin	1	1	0.340893
Insulin	1	1
Insulin	4974	1
Insulin	1	1
Insulin	1	1
Insulin	1	1
Integrin Alpha5 (ITGA5)	1	117.44	9.71358e-12
Integrin Alpha5 (ITGA5)	1	123.788
Integrin Alpha5 (ITGA5)	1	138.171
Integrin Alpha5 (ITGA5)	1	142.139
Integrin Alpha5 (ITGA5)	1	132.516
Integrin Alpha5 (ITGA5)	1	134.897
Integrin Beta-2 (CD18)	1	211.174	0.00130683
Integrin Beta-2 (CD18)	2183	216.313
Integrin Beta-2 (CD18)	2171	216.313
Integrin Beta-2 (CD18)	2159	215.52
Integrin Beta-2 (CD18)	2186	211.868
Integrin Beta-2 (CD18)	2217	211.868
IP-10	1	1	#DIV/0!
IP-10	1	1
IP-10	1	1
IP-10	1	1
IP-10	1	1
IP-10	1	1
Keratinocyte Growth Factor/ FGF-7 (KGF)	1	1	#DIV/0!
Keratinocyte Growth Factor/ FGF-7 (KGF)	1	1
Keratinocyte Growth Factor/ FGF-7 (KGF)	1	1
Keratinocyte Growth Factor/ FGF-7 (KGF)	1	1
Keratinocyte Growth Factor/ FGF-7 (KGF)	1	1
Keratinocyte Growth Factor/ FGF-7 (KGF)	1	1
L-Selectin	1	1	#DIV/0!
L-Selectin	1	1
L-Selectin	1	1
L-Selectin	1	1
L-Selectin	1	1
L-Selectin	1	1
Laminin	1	376.125	1.23752e-13
Laminin	1	372.157
Laminin	1	376.125
Laminin	1	383.266
Laminin	1	417.387
Laminin	1	399.93
Leptin	1	1	#DIV/0!
Leptin	1	1
Leptin	1	1
Leptin	1	1
Leptin	1	1
Leptin	1	1
LH (Human luteinizing Hormone)	1	1	#DIV/0!
LH (Human luteinizing Hormone)	1	1
LH (Human luteinizing Hormone)	1	1
LH (Human luteinizing Hormone)	1	1
LH (Human luteinizing Hormone)	1	1
LH (Human luteinizing Hormone)	1	1
M-CSF	1	1	#DIV/0!
M-CSF	1	1
M-CSF	1	1
M-CSF	1	1
M-CSF	1	1
M-CSF	1	1
Mammaglobin	1	1	#DIV/0!
Mammaglobin	1	1
Mammaglobin	1	1
Mammaglobin	1	1
Mammaglobin	1	1
Mammaglobin	1	1
Mammaglobin B	1	1	0.000705731
Mammaglobin B	1	415.117
Mammaglobin B	1	365.819
Mammaglobin B	1	316.611
Mammaglobin B	1	318.676
Mammaglobin B	1	315.512
MCP-1/MCAF	1	1	#DIV/0!
MCP-1/MCAF	1	1
MCP-1/MCAF	1	1
MCP-1/MCAF	1	1
MCP-1/MCAF	1	1
MCP-1/MCAF	1	1
MCP-2	1	1	#DIV/0!
MCP-2	1	1
MCP-2	1	1
MCP-2	1	1
MCP-2	1	1
MCP-2	1	1
MCP-3	1	1	#DIV/0!
MCP-3	1	1
MCP-3	1	1
MCP-3	1	1
MCP-3	1	1
MCP-3	1	1
MCP-4	1	1	#DIV/0!
MCP-4	1	1
MCP-4	1	1
MCP-4	1	1
MCP-4	1	1
MCP-4	1	1
MER	1	1	#DIV/0!
MER	1	1
MER	1	1
MER	1	1
MER	1	1
MER	1	1
Metastasis-associated protein MTA1 (MAT1)	1	169.812	1.51226e-16
Metastasis-associated protein MTA1 (MAT1)	1	165.151
Metastasis-associated protein MTA1 (MAT1)	1	165.844
Metastasis-associated protein MTA1 (MAT1)	1	164.257
Metastasis-associated protein MTA1 (MAT1)	1	174.573
Metastasis-associated protein MTA1 (MAT1)	1	169.812
Mevalonate Kinase	1	1	#DIV/0!
Mevalonate Kinase	1	1
Mevalonate Kinase	1	1
Mevalonate Kinase	1	1
Mevalonate Kinase	1	1
Mevalonate Kinase	1	1
MGMT	1	152.354	0.603474
MGMT	1756	132.516
MGMT	1	144.419
MGMT	1	134.897
MGMT	1	129.342
MGMT	1	126.168
MIG	1	1	#DIV/0!
MIG	1	1
MIG	1	1
MIG	1	1
MIG	1	1
MIG	1	1
MIP-1 alpha	1	1	#DIV/0!
MIP-1 alpha	1	1
MIP-1 alpha	1	1
MIP-1 alpha	1	1
MIP-1 alpha	1	1
MIP-1 alpha	1	1
MIP-1 beta	1	1	#DIV/0!
MIP-1 beta	1	1
MIP-1 beta	1	1
MIP-1 beta	1	1
MIP-1 beta	1	1
MIP-1 beta	1	1
MIP-3	1	1	#DIV/0!
MIP-3	1	1
MIP-3	1	1
MIP-3	1	1
MIP-3	1	1
MIP-3	1	1
MIP-3 alpha	1	1	#DIV/0!
MIP-3 alpha	1	1
MIP-3 alpha	1	1
MIP-3 alpha	1	1
MIP-3 alpha	1	1
MIP-3 alpha	1	1
MIP-3 beta	1	769.716	1.36474e-12
MIP-3 beta	1	813.35
MIP-3 beta	1	817.317
MIP-3 beta	1	845.884
MIP-3 beta	1	895.181
MIP-3 beta	1	891.321
MIP-4	1	1	#DIV/0!
MIP-4	1	1
MIP-4	1	1
MIP-4	1	1
MIP-4	1	1
MIP-4	1	1
MIP-5	1	1	#DIV/0!
MIP-5	1	1
MIP-5	1	1
MIP-5	1	1
MIP-5	1	1
MIP-5	1	1
MLH1	1	1	#DIV/0!
MLH1	1	1
MLH1	1	1
MLH1	1	1
MLH1	1	1
MLH1	1	1
MLH3	1	1	#DIV/0!
MLH3	1	1
MLH3	1	1
MLH3	1	1
MLH3	1	1
MLH3	1	1
MLL	1	442.78	6.21514e-17
MLL	1	435.638
MLL	1	448.334
MLL	1	447.542
MLL	1	464.214
MLL	1	451.715
MMP-1	1	1	#DIV/0!
MMP-1	1	1
MMP-1	1	1
MMP-1	1	1
MMP-1	1	1
MMP-1	1	1
MMP-10	1	8514.38	1.10305e-10
MMP-10	1	7818.47
MMP-10	1	7314.28
MMP-10	1	7181.28
MMP-10	1	6715.17
MMP-10	1	6849.59
MMP-11	1	1	0.340893
MMP-11	1	1
MMP-11	1	1
MMP-11	1	1
MMP-11	1	1
MMP-11	1	253.924
MMP-13	1	1	#DIV/0!
MMP-13	1	1
MMP-13	1	1
MMP-13	1	1
MMP-13	1	1
MMP-13	1	1
MMP-14	1	1	#DIV/0!
MMP-14	1	1
MMP-14	1	1
MMP-14	1	1
MMP-14	1	1
MMP-14	1	1
MMP-15	1	1	#DIV/0!
MMP-15	1	1
MMP-15	1	1
MMP-15	1	1
MMP-15	1	1
MMP-15	1	1
MMP-16	1	1	#DIV/0!
MMP-16	1	1
MMP-16	1	1
MMP-16	1	1
MMP-16	1	1
MMP-16	1	1
MMP-19	1	342.797	3.59663e-11
MMP-19	1	289.632
MMP-19	1	288.145
MMP-19	1	315.512
MMP-19	1	281.913
MMP-19	1	283.284
MMP-2	1	5626.79	2.41421e-06
MMP-2	1	3421.62
MMP-2	1	4275.44
MMP-2	1	3693.11
MMP-2	1	2636.84
MMP-2	1	4615.86
MMP-23	1	1	#DIV/0!
MMP-23	1	1
MMP-23	1	1
MMP-23	1	1
MMP-23	1	1
MMP-23	1	1
MMP-3	1	1	#DIV/0!
MMP-3	1	1
MMP-3	1	1
MMP-3	1	1
MMP-3	1	1
MMP-3	1	1
MMP-7	1	1	0.0106656
MMP-7	1	296.773
MMP-7	1	294.393
MMP-7	1	289.632
MMP-7	1	1
MMP-7	1	241.434
MMP-8	1	1	#DIV/0!
MMP-8	1	1
MMP-8	1	1
MMP-8	1	1
MMP-8	1	1
MMP-8	1	1
MMP-9	1	1	#DIV/0!
MMP-9	1	1
MMP-9	1	1
MMP-9	1	1
MMP-9	1	1
MMP-9	1	1
MSH2	1	182.518	1.15024e-12
MSH2	1	167.432
MSH2	1	174.573
MSH2	1	192.13
MSH2	1	168.224
MSH2	1	168.224
MSH3	1	1	#DIV/0!
MSH3	1	1
MSH3	1	1
MSH3	1	1
MSH3	1	1
MSH3	1	1
MSH6	1	1	#DIV/0!
MSH6	1	1
MSH6	1	1
MSH6	1	1
MSH6	1	1
MSH6	1	1
Mucin-13 (MUC13)	1	1	#DIV/0!
Mucin-13 (MUC13)	1	1
Mucin-13 (MUC13)	1	1
Mucin-13 (MUC13)	1	1
Mucin-13 (MUC13)	1	1
Mucin-13 (MUC13)	1	1
Mucin-14	1	1	#DIV/0!
Mucin-14	1	1
Mucin-14	1	1
Mucin-14	1	1
Mucin-14	1	1
Mucin-14	1	1
MUM1	1	1	0.000544964
MUM1	1	728.444
MUM1	1	749.175
MUM1	1	761.978
MUM1	1	772.187
MUM1	1	783.99
MUTYH	1	1	#DIV/0!
MUTYH	1	1
MUTYH	1	1
MUTYH	1	1
MUTYH	1	1
MUTYH	1	1
MYC	1	1	#DIV/0!
MYC	1	1
MYC	1	1
MYC	1	1
MYC	1	1
MYC	1	1
Myeloperoxidase (MPO)	1	415.117	3.1589e-10
Myeloperoxidase (MPO)	1	476.117
Myeloperoxidase (MPO)	1	347.558
Myeloperoxidase (MPO)	1	416.594
Myeloperoxidase (MPO)	1	441.193
Myeloperoxidase (MPO)	1	418.974
Myoglobin	1	1	#DIV/0!
Myoglobin	1	1
Myoglobin	1	1
Myoglobin	1	1
Myoglobin	1	1
Myoglobin	1	1
Myostatin	1	24468.7	2.29345e-10
Myostatin	1	22294.5
Myostatin	1	18391.2
Myostatin	1	21284.4
Myostatin	1	19871.3
Myostatin	1	21362.3
Negative Control	1	1	#DIV/0!
Negative Control	1	1
Negative Control	1	1
Negative Control	1	1
Negative Control	1	1
Negative Control	1	1
Neuron-Specific Enolase	1	1	#DIV/0!
Neuron-Specific Enolase	1	1
Neuron-Specific Enolase	1	1
Neuron-Specific Enolase	1	1
Neuron-Specific Enolase	1	1
Neuron-Specific Enolase	1	1
Neuronal Growth Factor Receptor (NGFR)	1	1	#DIV/0!
Neuronal Growth Factor Receptor (NGFR)	1	1
Neuronal Growth Factor Receptor (NGFR)	1	1
Neuronal Growth Factor Receptor (NGFR)	1	1
Neuronal Growth Factor Receptor (NGFR)	1	1
Neuronal Growth Factor Receptor (NGFR)	1	1
Osteopontin	1	357.874	0.000715733
Osteopontin	1	361.148
Osteopontin	1	287.251
Osteopontin	1	281.697
Osteopontin	1	1
Osteopontin	1	285.664
p53	1	1	#DIV/0!
p53	1	1
p53	1	1
p53	1	1
p53	1	1
p53	1	1
Pax-5	3176	3621.11	0.0474793
Pax-5	3271	3365.28
Pax-5	3212	3171.18
Pax-5	3217	3623.17
Pax-5	2914	3295.45
Pax-5	2556	3173.25
PDGF-AA	1	1	#DIV/0!
PDGF-AA	1	1
PDGF-AA	1	1
PDGF-AA	1	1
PDGF-AA	1	1
PDGF-AA	1	1
PDGF-BB	1	1	#DIV/0!
PDGF-BB	1	1
PDGF-BB	1	1
PDGF-BB	1	1
PDGF-BB	1	1
PDGF-BB	1	1
PDGFB	1	396.756	8.82094e-13
PDGFB	1	385.647
PDGFB	1	357.874
PDGFB	1	356.287
PDGFB	1	349.939
PDGFB	1	348.352
PDGFR alpha	1	232.499	5.11377e-11
PDGFR alpha	1	218.216
PDGFR alpha	1	197.584
PDGFR alpha	1	186.475
PDGFR alpha	1	195.214
PDGFR alpha	1	199.171
PDGFR beta	1	1	0.340893
PDGFR beta	1	1
PDGFR beta	1	84.1122
PDGFR beta	1	1
PDGFR beta	1	1
PDGFR beta	1	1
PECAM-1/CD31	1	1	#DIV/0!
PECAM-1/CD31	1	1
PECAM-1/CD31	1	1
PECAM-1/CD31	1	1
PECAM-1/CD31	1	1
PECAM-1/CD31	1	1
PKM2	1	1	#DIV/0!
PKM2	1	1
PKM2	1	1
PKM2	1	1
PKM2	1	1
PKM2	1	1
Placenta Growth Factor-1 (PIGF-1)	1	1	#DIV/0!
Placenta Growth Factor-1 (PIGF-1)	1	1
Placenta Growth Factor-1 (PIGF-1)	1	1
Placenta Growth Factor-1 (PIGF-1)	1	1
Placenta Growth Factor-1 (PIGF-1)	1	1
Placenta Growth Factor-1 (PIGF-1)	1	1
Plasminogen	1	1	#DIV/0!
Plasminogen	1	1
Plasminogen	1	1
Plasminogen	1	1
Plasminogen	1	1
Plasminogen	1	1
Plasminogen Activator Inhibitor-1 (PAI-1)	11145	1	1.4976e-08
Plasminogen Activator Inhibitor-1 (PAI-1)	9376	1
Plasminogen Activator Inhibitor-1 (PAI-1)	8553	1
Plasminogen Activator Inhibitor-1 (PAI-1)	9172	1
Plasminogen Activator Inhibitor-1 (PAI-1)	11692	1
Plasminogen Activator Inhibitor-1 (PAI-1)	12366	1
Positive Marker	11962	12497.8	0.348044
Positive Marker	14249	14217.8
Positive Marker	15297	13388.1
Positive Marker	14916	13261.2
Positive Marker	13671	13611.6
Positive Marker	13698	13665.2
Positive Marker	12196	12819.7	0.0827577
Positive Marker	13466	13847.6
Positive Marker	13435	14117.2
Positive Marker	13289	14154.7
Positive Marker	13564	14131.2
Positive Marker	13699	14171.3
Prolactin	1	1	#DIV/0!
Prolactin	1	1
Prolactin	1	1
Prolactin	1	1
Prolactin	1	1
Prolactin	1	1
Prostate Apoptosis Response protein-4 (Par-4)	1	1	#DIV/0!
Prostate Apoptosis Response protein-4 (Par-4)	1	1
Prostate Apoptosis Response protein-4 (Par-4)	1	1
Prostate Apoptosis Response protein-4 (Par-4)	1	1
Prostate Apoptosis Response protein-4 (Par-4)	1	1
Prostate Apoptosis Response protein-4 (Par-4)	1	1
Prostate Stem Cell Antigen	1	1	#DIV/0!
Prostate Stem Cell Antigen	1	1
Prostate Stem Cell Antigen	1	1
Prostate Stem Cell Antigen	1	1
Prostate Stem Cell Antigen	1	1
Prostate Stem Cell Antigen	1	1
PSA-ACT	1	1	#DIV/0!
PSA-ACT	1	1
PSA-ACT	1	1
PSA-ACT	1	1
PSA-ACT	1	1
PSA-ACT	1	1
PTEN	1	1	#DIV/0!
PTEN	1	1
PTEN	1	1
PTEN	1	1
PTEN	1	1
PTEN	1	1
R-spondin 1	1	1	#DIV/0!
R-spondin 1	1	1
R-spondin 1	1	1
R-spondin 1	1	1
R-spondin 1	1	1
R-spondin 1	1	1
RANTES	3127	1	3.28342e-10
RANTES	2667	1
RANTES	2515	1
RANTES	2728	1
RANTES	2564	1
RANTES	2332	1
Resistin	2975	211.758	8.89594e-13
Resistin	2917	192.13
Resistin	2866	1
Resistin	2997	199.171
Resistin	2913	181.127
Resistin	3244	196.792
RET	1	1	#DIV/0!
RET	1	1
RET	1	1
RET	1	1
RET	1	1
RET	1	1
Retinoblastoma (Rb)	1	1	#DIV/0!
Retinoblastoma (Rb)	1	1
Retinoblastoma (Rb)	1	1
Retinoblastoma (Rb)	1	1
Retinoblastoma (Rb)	1	1
Retinoblastoma (Rb)	1	1
S 100A10/P11	1	1	#DIV/0!
S 100A10/P11	1	1
S 100A10/P11	1	1
S 100A10/P11	1	1
S 100A10/P11	1	1
S 100A10/P11	1	1
S 100B	1	1	#DIV/0!
S 100B	1	1
S 100B	1	1
S 100B	1	1
S 100B	1	1
S 100B	1	1
S100 A1	1	1	#DIV/0!
S100 A1	1	1
S100 A1	1	1
S100 A1	1	1
S100 A1	1	1
S100 A1	1	1
sCD40-Ligand	1	1	#DIV/0!
sCD40-Ligand	1	1
sCD40-Ligand	1	1
sCD40-Ligand	1	1
sCD40-Ligand	1	1
sCD40-Ligand	1	1
sFas Ligand/Apo1L	1	1	#DIV/0!
sFas Ligand/Apo1L	1	1
sFas Ligand/Apo1L	1	1
sFas Ligand/Apo1L	1	1
sFas Ligand/Apo1L	1	1
sFas Ligand/Apo1L	1	1
sIL-2R alpha	5116	1	5.99602e-10
sIL-2R alpha	4446	1
sIL-2R alpha	4141	1
sIL-2R alpha	4151	1
sIL-2R alpha	4197	181.127
sIL-2R alpha	3791	165.151
SRC	1	1	#DIV/0!
SRC	1	1
SRC	1	1
SRC	1	1
SRC	1	1
SRC	1	1
Stem Cell Factor (SCF)	1	1	#DIV/0!
Stem Cell Factor (SCF)	1	1
Stem Cell Factor (SCF)	1	1
Stem Cell Factor (SCF)	1	1
Stem Cell Factor (SCF)	1	1
Stem Cell Factor (SCF)	1	1
sTNF-receptor	1	1	#DIV/0!
sTNF-receptor	1	1
sTNF-receptor	1	1
sTNF-receptor	1	1
sTNF-receptor	1	1
sTNF-receptor	1	1
sTNF-receptor II	1	1954.42	0.340893
sTNF-receptor II	1	1
sTNF-receptor II	1	1
sTNF-receptor II	1	1
sTNF-receptor II	1	1
sTNF-receptor II	1	1
sTRAIL Receptor-2	1	1	#DIV/0!
sTRAIL Receptor-2	1	1
sTRAIL Receptor-2	1	1
sTRAIL Receptor-2	1	1
sTRAIL Receptor-2	1	1
sTRAIL Receptor-2	1	1
sTRAIL/APO2L	1	1	#DIV/0!
sTRAIL/APO2L	1	1
sTRAIL/APO2L	1	1
sTRAIL/APO2L	1	1
sTRAIL/APO2L	1	1
sTRAIL/APO2L	1	1
TAG 72/CA72-4	1	1	#DIV/0!
TAG 72/CA72-4	1	1
TAG 72/CA72-4	1	1
TAG 72/CA72-4	1	1
TAG 72/CA72-4	1	1
TAG 72/CA72-4	1	1
Testosterone	32925	35917.5	0.104661
Testosterone	21126	36578.5
Testosterone	7911	37977.5
Testosterone	7113	33821.9
Testosterone	9498	1
Testosterone	8452	21767.8
TGF alpha	1	1	0.0494921
TGF alpha	1	1
TGF alpha	1	161.289
TGF alpha	1	169.812
TGF alpha	1	1
TGF alpha	1	158.712
TGF beta Receptor II	1	357.874	1.08626e-08
TGF beta Receptor II	1	332.481
TGF beta Receptor II	1	296.773
TGF beta Receptor II	1	275.349
TGF beta Receptor II	1	253.924
TGF beta Receptor II	1	254.717
TGF beta Receptor III	1	963.323	3.53358e-09
TGF beta Receptor III	1	1132.36
TGF beta Receptor III	1	871.276
TGF beta Receptor III	1	791.338
TGF beta Receptor III	1	893.494
TGF beta Receptor III	1	861.754
TGF beta1	5119	3118.52	0.0064282
TGF beta1	3836	2939.96
TGF beta1	2892	2839.19
TGF beta1	3414	2277.38
TGF beta1	3624	2368.63
TGF beta1	3959	1838.57
TGF beta2	1	669.724	7.88154e-15
TGF beta2	1	674.485
TGF beta2	1	718.922
TGF beta2	1	714.638
TGF beta2	1	717.119
TGF beta2	1	675.279
TGF beta3	1	1	#DIV/0!
TGF beta3	1	1
TGF beta3	1	1
TGF beta3	1	1
TGF beta3	1	1
TGF beta3	1	1
Thrombospondin-1	43124	1491.22	1.05265e-15
Thrombospondin-1	45888	1523.54
Thrombospondin-1	46687	1614.48
Thrombospondin-1	44672	1577.51
Thrombospondin-1	44499	1564.11
Thrombospondin-1	44748	1514.5
Thyroglobulin	1	1	#DIV/0!
Thyroglobulin	1	1
Thyroglobulin	1	1
Thyroglobulin	1	1
Thyroglobulin	1	1
Thyroglobulin	1	1
Thyroid Hormone Receptor alpha	1	1195.82	1.74748e-14
Thyroid Hormone Receptor alpha	1	1213.28
Thyroid Hormone Receptor alpha	1	1198.21
Thyroid Hormone Receptor alpha	1	1164.18
Thyroid Hormone Receptor alpha	1	1111.12
Thyroid Hormone Receptor alpha	1	1116.95
Thyroid Hormone Receptor beta	1	1	#DIV/0!
Thyroid Hormone Receptor beta	1	1
Thyroid Hormone Receptor beta	1	1
Thyroid Hormone Receptor beta	1	1
Thyroid Hormone Receptor beta	1	1
Thyroid Hormone Receptor beta	1	1
Thyroid Stimulating Hormone (TSH)	1	1	#DIV/0!
Thyroid Stimulating Hormone (TSH)	1	1
Thyroid Stimulating Hormone (TSH)	1	1
Thyroid Stimulating Hormone (TSH)	1	1
Thyroid Stimulating Hormone (TSH)	1	1
Thyroid Stimulating Hormone (TSH)	1	1
TIMP-1	1	1512.12	2.69082e-10
TIMP-1	1	1262.48
TIMP-1	1	1311.57
TIMP-1	1	1346.59
TIMP-1	1	1246.62
TIMP-1	1	1122.82
TIMP-2	1	1	#DIV/0!
TIMP-2	1	1
TIMP-2	1	1
TIMP-2	1	1
TIMP-2	1	1
TIMP-2	1	1
TIMP-3	1	1	#DIV/0!
TIMP-3	1	1
TIMP-3	1	1
TIMP-3	1	1
TIMP-3	1	1
TIMP-3	1	1
TIMP-4	1	1	#DIV/0!
TIMP-4	1	1
TIMP-4	1	1
TIMP-4	1	1
TIMP-4	1	1
TIMP-4	1	1
TNF-alpha	1	123.788	0.000567496
TNF-alpha	1	122.994
TNF-alpha	1	134.113
TNF-alpha	1	1
TNF-alpha	1	139.658
TNF-alpha	1	126.962
TNF-beta	1	1	#DIV/0!
TNF-beta	1	1
TNF-beta	1	1
TNF-beta	1	1
TNF-beta	1	1
TNF-beta	1	1
Total PSA	1	7867.67	5.21805e-15
Total PSA	1	7385.21
Total PSA	1	7661.56
Total PSA	1	7937.5
Total PSA	1	7655.12
Total PSA	1	8121.59
TRADD	1	1	#DIV/0!
TRADD	1	1
TRADD	1	1
TRADD	1	1
TRADD	1	1
TRADD	1	1
Transferrin	1	1	#DIV/0!
Transferrin	1	1
Transferrin	1	1
Transferrin	1	1
Transferrin	1	1
Transferrin	1	1
TrkA	1	245.989	6.4836e-14
TrkA	1	217.422
TrkA	1	235.673
TrkA	1	241.228
TrkA	1	236.467
TrkA	1	242.121
TSH1	1	1	#DIV/0!
TSH1	1	1
TSH1	1	1
TSH1	1	1
TSH1	1	1
TSH1	1	1
TSH2	1	1	#DIV/0!
TSH2	1	1
TSH2	1	1
TSH2	1	1
TSH2	1	1
TSH2	1	1
Tubulin alpha	11144	21352.6	0.0277724
Tubulin alpha	9979	11111.4
Tubulin alpha	9875	21532.7
Tubulin alpha	7194	11867.9
Tubulin alpha	9659	11563.8
Tubulin alpha	1	11741.1
Tubulin beta	1	496.738	6.31721e-11
Tubulin beta	1	436.431
Tubulin beta	1	472.933
Tubulin beta	1	388.822
Tubulin beta	1	436.431
Tubulin beta	1	474.521
Tubulin gamma	1	796.686	1.92551e-13
Tubulin gamma	1	714.638
Tubulin gamma	1	733.215
Tubulin gamma	1	796.686
Tubulin gamma	1	726.857
Tubulin gamma	1	766.532
Tyk2	1	15569.5	8.84534e-16
Tyk2	1	15996.4
Tyk2	1	15964.7
Tyk2	1	15469.5
Tyk2	1	16688.3
Tyk2	1	15675.1
TYRO3	1	1	0.000591121
TYRO3	1	268.217
TYRO3	1	281.697
TYRO3	1	317.189
TYRO3	1	312.328
TYRO3	1	312.644
Tyrosinase	1	1	#DIV/0!
Tyrosinase	1	1
Tyrosinase	1	1
Tyrosinase	1	1
Tyrosinase	1	1
Tyrosinase	1	1
Tyrosine-protein kinase receptor Tie-1 (Tie-1)	1	1	#DIV/0!
Tyrosine-protein kinase receptor Tie-1 (Tie-1)	1	1
Tyrosine-protein kinase receptor Tie-1 (Tie-1)	1	1
Tyrosine-protein kinase receptor Tie-1 (Tie-1)	1	1
Tyrosine-protein kinase receptor Tie-1 (Tie-1)	1	1
Tyrosine-protein kinase receptor Tie-1 (Tie-1)	1	1
Uracil-DNA Glycosylase (UNG)	1	1	#DIV/0!
Uracil-DNA Glycosylase (UNG)	1	1
Uracil-DNA Glycosylase (UNG)	1	1
Uracil-DNA Glycosylase (UNG)	1	1
Uracil-DNA Glycosylase (UNG)	1	1
Uracil-DNA Glycosylase (UNG)	1	1
Urocortin	1	1	#DIV/0!
Urocortin	1	1
Urocortin	1	1
Urocortin	1	1
Urocortin	1	1
Urocortin	1	1
Urokinase Plasminogen Activator (uPAR)	1	1	#DIV/0!
Urokinase Plasminogen Activator (uPAR)	1	1
Urokinase Plasminogen Activator (uPAR)	1	1
Urokinase Plasminogen Activator (uPAR)	1	1
Urokinase Plasminogen Activator (uPAR)	1	1
Urokinase Plasminogen Activator (uPAR)	1	1
VCAM-1	1	499.119	4.0723e-11
VCAM-1	1	574.513
VCAM-1	1	629.255
VCAM-1	1	611.212
VCAM-1	1	581.644
VCAM-1	1	544.349
VEGF	1	1	0.0503962
VEGF	1	1
VEGF	1	1
VEGF	1	1461.86
VEGF	1	1541.22
VEGF	1	1283.91
VEGFB	1	1456.89	1.51012e-10
VEGFB	1	1429.11
VEGFB	1	1484.66
VEGFB	1	1511.64
VEGFB	1	1511.15
VEGFB	1	1821.32
VEGFR1	1	1	#DIV/0!
VEGFR1	1	1
VEGFR1	1	1
VEGFR1	1	1
VEGFR1	1	1
VEGFR1	1	1
XPA	1	1	#DIV/0!
XPA	1	1
XPA	1	1
XPA	1	1
XPA	1	1
XPA	1	1
YAP	1	1	#DIV/0!
YAP	1	1
YAP	1	1
YAP	1	1
YAP	1	1
YAP	1	1
ZAP70	1	1	#DIV/0!
ZAP70	1	1
ZAP70	1	1
ZAP70	1	1
ZAP70	1	1
ZAP70	1	1

## Sheet: Expressed
Antibody Array Assay Results
Cancer Biomarker Array
Median Signal	1	474.667
Protein Name	Average Signal of Replicate Spots			CV of Replicates Spots			Protein Name		Data Normalized to MCF10A Positive Control		Fold Changes	%CV of Replicates Spots
	MCF10A	MCF7		MCF10A	MCF7			Swiss Prot ID	MCF10A	MCF7	MCF7 vs MCF10A	MCF10A	MCF7
AFP	1	18012.8		0	0.0847225		AFP	P02771	1	14293.4	14293.4	0	8.47225
ALCAM	1	433.833		0	0.0404378		ALCAM	Q13740	1	344.252	344.252	0	4.04378
Alpha 1 Antichymotrypsin (ACT)	1	1982.5		0	0.0764234		Alpha 1 Antichymotrypsin (ACT)	P01011	1	1573.14	1573.14	0	7.64234
Angiopoietin-1 Receptor (Tie-2)	1	506.667		0	0.0908895		Angiopoietin-1 Receptor (Tie-2)	Q02763	1	402.046	402.046	0	9.08895
Beta actin	3783.83	13190.2		0.0886172	0.0670995		Beta actin		3783.83	10466.6	2.76612	8.86172	6.70995
Beta-2-Microglobulin	11569.3	881.167		0.0681146	0.102222		Beta-2-Microglobulin	P61769	11569.3	699.216	0.060437	6.81146	10.2222
beta-Nerve Growth Factor (beta-NGF)	2013.33	206.667		0.0240239	0.0387902		beta-Nerve Growth Factor (beta-NGF)	P01138	2013.33	163.992	0.0814532	2.40239	3.87902
CEA	1	5574.67		0	0.0760894		CEA	P06731	1	4423.56	4423.56	0	7.60894
Collagen III	1	404		0	0.128989		Collagen III	P02461	1	320.579	320.579	0	12.8989
Collagen IV	1	2932.17		0	0.25673		Collagen IV	P02462	1	2326.71	2326.71	0	25.673
Desmin	12585	20216.5		0.104614	0.057986		Desmin	P17661	12585	16042	1.27469	10.4614	5.7986
DNA mismatch repair protein Msh2 (MSH2)	1	221.167		0	0.0566479		DNA mismatch repair protein Msh2 (MSH2)	P43246	1	175.498	175.498	0	5.66479
EGF	3513	1		0.493984			EGF	P01133	3513	0.793512	0.000225879	49.3984	0
Ferritin	1	1782.67			0.0509214		Ferritin	P02794	1	1414.57	1414.57	0	5.09214
Fibronectin	11731.8	3809		0.0783108	0.0615543		Fibronectin	P02751	11731.8	3022.49	0.257631	7.83108	6.15543
Follicle Stimulating Hormone (FSH)	1	19360.5			0.0826635		Follicle Stimulating Hormone (FSH)	P01225	1	15362.8	15362.8	0	8.26635
Growth Regulated Protein-gamma (GRO-γ)	1	189.5			2.44949		Growth Regulated Protein-gamma (GRO-γ)	P19876	1	150.37	150.37	0	244.949
High Affinity Nerve Growth Factor Receptor (TrkA)	1	298			0.0426056		High Affinity Nerve Growth Factor Receptor (TrkA)	P04629	1	236.467	236.467	0	4.26056
human Albumin	1	208			0.0621663		human Albumin	P02768	1	165.05	165.05	0	6.21663
IgA	2972.67	252.5		0.0819332	0.0644827		IgA		2972.67	200.362	0.0674013	8.19332	6.44827
IgG	217	1		2.44949			IgG		217	0.793512	0.00365674	244.949	0
IL-12	1	1351.67			0.118639		IL-12	P29459	1	1072.56	1072.56	0	11.8639
IL-13	1631.67	1		0.776133			IL-13	P35225	1631.67	0.793512	0.00048632	77.6133	0
IL-15	1	10446.8			0.070099		IL-15	P40933	1	8289.69	8289.69	0	7.0099
IL-17E	1	285.667			0.0591036		IL-17E	Q9H293	1	226.68	226.68	0	5.91036
IL-17F	1	216.167			0.0706693		IL-17F	Q96PD4	1	171.531	171.531	0	7.06693
IL-2	1	27.5			2.44949		IL-2	P60568	1	21.8216	21.8216	0	244.949
Insulin	829	1		2.44949			Insulin	P01308	829	0.793512	0.000957192	244.949	0
Insulin-Like Growth Factor 1 (IGF-I)	1	219.833			1.09849		Insulin-Like Growth Factor 1 (IGF-I)	P05019	1	174.44	174.44	0	109.849
Insulin-Like Growth Factor 2 (IGF-II)	1	2439.5			0.0495225		Insulin-Like Growth Factor 2 (IGF-II)	P01344	1	1935.77	1935.77	0	4.95225
Insulin-Like Growth Factor Binding Protein-5 (IGF-BP5)	1	52.8333			2.44949		Insulin-Like Growth Factor Binding Protein-5 (IGF-BP5)	P24593	1	41.9239	41.9239	0	244.949
Integrin Beta-2 (CD18)	1800.83	263.167		0.490458	0.0147005		Integrin Beta-2 (CD18)	P05107	1800.83	208.826	0.115961	49.0458	1.47005
Interferon-beta (IFN-β)	1756.67	0		0.777139			Interferon-beta (IFN-β)	P01574	1756.67	0	0	77.7139	0
ITGA5	1	165.667			0.0700479		ITGA5	P08648	1	131.458	131.458	0	7.00479
Laminin	1	488.333			0.0455817		Laminin		1	387.498	387.498	0	4.55817
Macrophage Inflammatory Protein-3 beta (MIP-3 beta)	1	1056.83			0.0578185		Macrophage Inflammatory Protein-3 beta (MIP-3 beta)	Q99731	1	838.61	838.61	0	5.78185	x
Mammaglobin B	1	359.5			0.511936		Mammaglobin B	O75556	1	285.267	285.267	0	51.1936
Matrix Metalloproteinase 10 (MMP-10)	1	9320			0.090899		Matrix Metalloproteinase 10 (MMP-10)	P09238	1	7395.53	7395.53	0	9.0899
Matrix Metalloproteinase 11 (MMP-11)	1	53.3333			2.44949		Matrix Metalloproteinase 11 (MMP-11)	P24347	1	42.3206	42.3206	0	244.949
Matrix Metalloproteinase 19 (MMP-19)	1	376			0.0784642		Matrix Metalloproteinase 19 (MMP-19)	Q99542	1	298.36	298.36	0	7.84642
Matrix Metalloproteinase 2 (MMP-2)	1	5097.5			0.256361		Matrix Metalloproteinase 2 (MMP-2)	P08253	1	4044.93	4044.93	0	25.6361
Matrix Metalloproteinase 7 (MMP-7)	1	235.5			0.782491		Matrix Metalloproteinase 7 (MMP-7)	P09237	1	186.872	186.872	0	78.2491
Metastasis-associated protein MTA1 (MAT1)	1	212			0.0233002		Metastasis-associated protein MTA1 (MAT1)	Q13330	1	168.224	168.224	0	2.33002
MGMT	1	172.167			0.0724917		MGMT	P16455	1	136.616	136.616	0	7.24917
MLL	1	507.083			0.0211688		MLL/KMT2A	Q03164	1	402.377	402.377	0	2.11688
MUM1	1	797			0.490832		MUM1	Q2TAK8	1	632.429	632.429	0	49.0832
Myeloperoxidase (MPO)	1	528.333			0.100516		Myeloperoxidase (MPO)	P05164	1	419.239	419.239	0	10.0516
Myostatin	1	26605.7			0.0998124		Myostatin	O14793	1	21111.9	21111.9	0	9.98124
Osteopontin	1	330.5			0.509389		Osteopontin	P10451	1	262.256	262.256	0	50.9389
Pax-5	3037.5	4252.67		0.0888747	0.0608365		Pax-5	Q02548	3037.5	3374.54	1.11096	8.88747	6.08365
PDGFB	1	461			0.0555077		PDGFB	P01127	1	365.809	365.809	0	5.55077
PDGFR alpha	1	258.167			0.0833801		PDGFR alpha	P16234	1	204.858	204.858	0	8.33801
PDGFR beta	1	17.6667			2.44949		PDGFR beta	P09619	1	14.0187	14.0187	0	244.949
Plasminogen Activator Inhibitor-1 (PAI-1)	10184	1		0.14959			Plasminogen Activator Inhibitor-1 (PAI-1)	P05121	10184	0.793512	7.79175e-05	14.959	0
Regulated upon Activation Normal T cell Express Sequence (RANTES)	2653.83	1		0.10158			Regulated upon Activation Normal T cell Express Sequence (RANTES)	P13501	2653.83	0.793512	0.000299006	10.158	0
Resistin	2985.33	203.5		0.0452628	0.492056		Resistin	Q9HD89	2985.33	161.48	0.054091	4.52628	49.2056
sIL-2R alpha	4257	72.5		0.10024	1.55141		sIL-2R alpha	P01589	4257	57.5296	0.0135141	10.024	155.141
sTNF-receptor II	1	410.5			2.44949		sTNF-receptor II	P20333	1	325.737	325.737	0	244.949
Testosterone	14502.5	34669.3		0.718639	0.540277		Testosterone		14502.5	27510.5	1.89695	71.8639	54.0277
TGF alpha	1	102.667			1.09644		TGF alpha	P01135	1	81.4672	81.4672	0	109.644
TGF beta Receptor II	1	372			0.144182		TGF beta Receptor II	P37173	1	295.186	295.186	0	14.4182
TGF beta Receptor III	1	1136.83			0.0938773		TGF beta Receptor III	Q03167	1	902.091	902.091	0	9.38773
TGF beta1	3787.33	3209.83		0.186686	0.181496		TGF beta1	P01137	3787.33	2547.04	0.672516	18.6686	18.1496
TGF beta2	1	871.667			0.0302717		TGF beta2	P61812	1	691.678	691.678	0	3.02717
Thrombospondin-1	44919.7	1945.83		0.0280226	0.0290397		Thrombospondin-1	P07996	44919.7	1544.04	0.0343734	2.80226	2.90397
Thyroid Hormone Receptor alpha	1	1467.83			0.0398379		Thyroid Hormone Receptor alpha	P10827	1	1164.74	1164.74	0	3.98379
Tissue Inhibitor of Metalloproteinases 1 (TIMP-1)	1	1634.33			0.0966884		Tissue Inhibitor of Metalloproteinases 1 (TIMP-1)	P01033	1	1296.86	1296.86	0	9.66884
TNF-alpha	1	136			0.493491		TNF-alpha	P01375	1	107.918	107.918	0	49.3491
Total PSA	1	9793.5			0.0332811		Total PSA	P07288	1	7771.26	7771.26	0	3.32811
Tubulin alpha	7775.17	18516.3		0.510844	0.356496		Tubulin alpha	Q71U36	7775.17	14692.9	1.88973	51.0844	35.6496
Tubulin beta	1	568.333			0.0854028		Tubulin beta	Q13509	1	450.979	450.979	0	8.54028
Tubulin gamma	1	950.333			0.0510392		Tubulin gamma	P23258	1	754.101	754.101	0	5.10392
Tumor Necrosis Factor Receptor Superfamily Member 5 (CD40L Receptor)	1	654.333			0.0586241		Tumor Necrosis Factor Receptor Superfamily Member 5 (CD40L Receptor)	P25942	1	519.221	519.221	0	5.86241
Tyk2	1	20029.8			0.0278533		Tyk2	P29597	1	15893.9	15893.9	0	2.78533
Tyrosine-Protein Kinase Receptor TYRO3 (TYRO3)	1	309.167			0.494637		Tyrosine-Protein Kinase Receptor TYRO3 (TYRO3)	Q06418	1	245.327	245.327	0	49.4637
VCAM-1	1	722.333			0.0814785		VCAM-1	P19320	1	573.18	573.18	0	8.14785
VEGF	1	900			1.10159		VEGF	P15692	1	714.161	714.161	0	110.159
VEGFB	1	1935			0.093212		VEGFB	P49765	1	1535.45	1535.45	0	9.3212
Average of Empty Spots on the Array	0	0		0	0
Average of Negative Controls on the Array	0	0		0	0
Average of Positive Marker Spots on the Array	13620.2	17164.4		0.0694763	0.0396547
